# Supplementary material for: Integrated Metabolic and Inflammatory Signatures Associated with Severity of, Fatality of, and Recovery from COVID-19
Source: Microbiol Spectr. 2023 Feb 28;11(2):e02194-22. doi: 10.1128/spectrum.02194-22 (PMC10100880; doi:10.1128/spectrum.02194-22)
Supplement: Supplemental file 2 — Data S1. Download spectrum.02194-22-s0002.xlsx, XLSX file, 0.4 MB [file spectrum.02194-22-s0002.xlsx]

## Sheet: Pheno_data
Pehnotypic data
Sample	Class1	Subject	Infection_status	Infection_status_code	Sex_code	Sex	Age	Heart_disease	Hypertension	Diabetes	Dyslipidemia	Obesity	CRD	COPD	SpO2
Ctrl_1	Control	1	neg	0	M	1	40	0	0	0	0	0	0	0
Ctrl_2	Control	2	neg	0	F	0	51	0	0	0	0	0	0	0
Ctrl_3	Control	3	neg	0	M	1	54	0	0	0	0	0	0	0
Ctrl_4	Control	4	neg	0	F	0	54	0	0	0	0	0	0	0
Ctrl_5	Control	5	neg	0	M	1	55	0	0	0	0	0	0	0
Ctrl_6	Control	6	neg	0	F	0	56	0	0	0	0	0	0	0
Ctrl_7	Control	7	neg	0	M	1	57	0	0	0	0	0	0	0
Ctrl_8	Control	8	neg	0	F	0	57	0	0	0	0	0	0	0
Ctrl_9	Control	9	neg	0	F	0	57	0	0	0	0	0	0	0
Ctrl_10	Control	10	neg	0	F	0	58	0	0	0	0	0	0	0
Ctrl_11	Control	11	neg	0	M	1	59	0	0	0	0	0	0	0
Ctrl_12	Control	12	neg	0	F	0	60	0	0	0	0	0	0	0
Ctrl_13	Control	13	neg	0	F	0	60	0	0	0	0	0	0	0
Ctrl_14	Control	14	neg	0	M	1	64	0	0	0	0	0	0	0
Ctrl_15	Control	15	neg	0	F	0	67	0	0	0	0	0	0	0
Ctrl_16	Control	16	neg	0	M	1	68	0	0	0	0	0	0	0
Ctrl_17	Control	17	neg	0	F	0	68	0	0	0	0	0	0	0
Ctrl_18	Control	18	neg	0	F	0	73	0	0	0	0	0	0	0
Ctrl_19	Control	19	neg	0	M	1	75	0	0	0	0	0	0	0
Ctrl_20	Control	20	neg	0	F	0	41	0	0	0	0	0	0	0
Ctrl_21	Control	21	neg	0	M	1	46	0	0	0	0	0	0	0
Ctrl_22	Control	22	neg	0	F	0	51	0	0	0	0	0	0	0
Ctrl_23	Control	23	neg	0	F	0	48	0	0	0	0	0	0	0
Ctrl_24	Control	24	neg	0	F	0	49	0	0	0	0	0	0	0
Ctrl_25	Control	25	neg	0	F	0	50	0	0	0	0	0	0	0
Ctrl_26	Control	26	neg	0	F	0	51	0	0	0	0	0	0	0
Ctrl_27	Control	27	neg	0	F	0	40	0	0	0	0	0	0	0
Fatal_1	Fatal	28	pos	1	F	0	67	1	1	1	1	1	0	0	88
Fatal_2	Fatal	29	pos	1	M	1	45	0	0	0	0	0	0	0	70
Fatal_3	Fatal	30	pos	1	M	1	61	0	0	0	0	0	0	0	68
Fatal_4	Fatal	31	pos	1	M	1	75	0	0	0	0	0	0	0
Fatal_5	Fatal	32	pos	1	F	0	78	0	1	0	0	0	0	0	89
Fatal_6	Fatal	33	pos	1	F	0	68	0	1	1	0	0	0	0	79
Fatal_7	Fatal	34	pos	1	F	0	59	0	0	0	0	0	0	0	94
Fatal_8	Fatal	35	pos	1	M	1	45	0	0	0	0	1	0	0
Fatal_9	Fatal	36	pos	1	F	0	75	1	0	0	0	0	0	1	89
Fatal_10	Fatal	37	pos	1	F	0	56	0	0	0	0	1	1	0	64
Fatal_11	Fatal	38	pos	1	M	1	56	0	0	0	0	0	0	0	75
Fatal_12	Fatal	39	pos	1	F	0	63	1	1	1	1	0	0	0	95
Fatal_13	Fatal	40	pos	1	M	1	68	0	0	0	0	0	0	1	95
Fatal_14	Fatal	41	pos	1	M	1	70	1	1	1	0	0	0	1	96
Fatal_15	Fatal	42	pos	1	F	0	68	0	0	0	0	0	0	0	81
Fatal_16	Fatal	43	pos	1	M	1	71	0	0	0	0	0	0	0	80
Fatal_17	Fatal	44	pos	1	M	1	62	0	0	1	0	0	0	0	98
Fatal_18	Fatal	45	pos	1	M	1	83	0	1	1	0	0	0	0	94
Fatal_19	Fatal	46	pos	1	M	1	70	0	0	0	0	0	0	0	63
Fatal_20	Fatal	47	pos	1	M	1	72	1	1	0	0	0	0	0	87
Fatal_21	Fatal	48	pos	1	M	1	58	0	0	0	0	0	0	0	80
Fatal_22	Fatal	49	pos	1	M	1	74	0	1	1	0	0	0	0
Fatal_23	Fatal	50	pos	1	M	1	63	0	0	1	0	1	0	0	95
Fatal_24	Fatal	51	pos	1	M	1	58	1	1	0	0	0	1	0	79
Fatal_25	Fatal	52	pos	1	M	1	57	0	1	1	1	0	0	0	93
Fatal_26	Fatal	53	pos	1	M	1	86	0	1	1	0	0	0	1	86
Fatal_27	Fatal	54	pos	1	M	1	61	0	1	0	0	0	0	0	88
Fatal_28	Fatal	55	pos	1	F	0	50	0	1	0	0	0	1	0	95
Fatal_29	Fatal	56	pos	1	F	0	67	1	1	0	0	0	0	1	89
Fatal_30	Fatal	57	pos	1	M	1	59	0	1	1	0	1	1	0	93
Fatal_31	Fatal	58	pos	1	M	1	63	1	1	0	0	0	0	0	89
Fatal_32	Fatal	59	pos	1	M	1	65	0	0	0	0	0	0	0
Fatal_33	Fatal	60	pos	1	F	0	71	1	1	1	0	0	1	0	90
Mild_1	Mild	61	pos	1	M	1	25	0	0	0	0	0	0	0
Mild_2	Mild	62	pos	1	M	1	29	0	0	0	0	0	0	0
Mild_3	Mild	63	pos	1	M	1	26	0	0	0	0	0	0	0
Mild_4	Mild	64	pos	1	F	0	22	0	0	0	0	0	0	0
Mild_5	Mild	65	pos	1	M	1	29	0	0	0	0	0	0	0
Mild_6	Mild	66	pos	1	F	0	31	0	0	0	0	0	0	0	92
Mild_7	Mild	67	pos	1	F	0	31	0	0	0	0	0	0	0
Mild_8	Mild	68	pos	1	F	0	50	0	0	0	0	0	0	0
Mild_9	Mild	69	pos	1	M	1	58	0	0	0	0	0	0	0
Mild_10	Mild	70	pos	1	M	1	53	0	0	0	0	0	0	0
Mild_11	Mild	71	pos	1	M	1	19	0	0	0	0	0	0	0
Mild_12	Mild	72	pos	1	M	1	35	0	0	0	0	0	0	0	97
Mild_13	Mild	73	pos	1	F	0	37	0	0	0	0	0	0	0
Mild_14	Mild	74	pos	1	F	0	46	0	0	0	0	0	0	0	96
Mild_15	Mild	75	pos	1	F	0	49	0	0	0	0	0	0	0	94
Mild_16	Mild	76	pos	1	M	1	21	0	0	0	0	0	0	0	95
Mild_17	Mild	77	pos	1	M	1	49	0	0	0	0	0	0	0
Mild_18	Mild	78	pos	1	F	0	69	0	1	1	0	0	0	0	95
Mild_19	Mild	79	pos	1	M	1	23	0	0	0	0	0	0	0	97
Mild_20	Mild	80	pos	1	F	0	21	0	0	0	0	0	0	0
Mild_21	Mild	81	pos	1	F	0	22	0	0	0	0	0	0	0
Mild_22	Mild	82	pos	1	F	0	34	0	0	0	0	0	0	0	96
Mild_23	Mild	83	pos	1	F	0	56	1	1	0	0	0	0	0	97
Mild_24	Mild	84	pos	1	F	0	40	0	0	0	0	0	0	0
Mild_25	Mild	85	pos	1	F	0	49	0	1	0	0	0	0	0
Mild_26	Mild	86	pos	1	F	0	25	0	0	1	0	0	0	0	96
Mild_27	Mild	87	pos	1	F	0	35	0	0	0	0	0	0	0
Mild_28	Mild	88	pos	1	F	0	21	0	0	0	0	0	0	0	95
Moder_1	Moderated	89	pos	1	M	1	47	0	0	0	0	0	0	0
Moder_2	Moderated	90	pos	1	F	0	62	0	1	0	0	0	0	0
Moder_3	Moderated	91	pos	1	M	1	22	0	0	0	0	0	0	0
Moder_4	Moderated	92	pos	1	M	1	80	0	1	1	0	0	0	0	90
Moder_5	Moderated	93	pos	1	M	1	45	0	0	0	0	0	0	0
Moder_6	Moderated	94	pos	1	F	0	64	1	1	0	0	0	1	0	100
Moder_7	Moderated	95	pos	1	M	1	44	1	0	0	0	0	0	0	94
Moder_8	Moderated	96	pos	1	M	1	39	0	0	0	0	0	0	0
Moder_9	Moderated	97	pos	1	M	1	57	0	0	0	0	0	0	0	94
Moder_10	Moderated	98	pos	1	M	1	53	0	0	0	0	0	0	0	92
Moder_11	Moderated	99	pos	1	M	1	78	1	1	1	0	0	0	0	95
Moder_12	Moderated	100	pos	1	F	0	21	0	0	0	0	0	0	0	98
Moder_13	Moderated	101	pos	1	F	0	82	1	0	0	0	0	0	0	96
Moder_14	Moderated	102	pos	1	M	1	79	0	1	0	0	0	0	0	96
Moder_15	Moderated	103	pos	1	F	0	74	1	1	1	0	1	1	0	96
Moder_16	Moderated	104	pos	1	F	0	30	0	0	0	0	0	0	0	95
Moder_17	Moderated	105	pos	1	M	1	72	1	1	0	0	0	0	0	89
Moder_18	Moderated	106	pos	1	M	1	78	0	0	0	0	0	0	0	92
Moder_19	Moderated	107	pos	1	M	1	88	0	0	0	0	0	0	0
Moder_20	Moderated	108	pos	1	M	1	74	0	0	0	0	0	0	0	95
Moder_21	Moderated	109	pos	1	F	0	38	1	1	0	0	0	0	0	98
Moder_22	Moderated	110	pos	1	F	0	49	0	0	0	1	0	0	0	95
Moder_23	Moderated	111	pos	1	F	0	66	1	0	0	0	0	1	0	96
Moder_24	Moderated	112	pos	1	F	0	51	0	0	1	0	0	0	0	97
Moder_25	Moderated	113	pos	1	M	1	45	0	0	1	0	1	0	0	97
Moder_26	Moderated	114	pos	1	F	0	60	1	1	1	0	1	0	0	96
Moder_27	Moderated	115	pos	1	F	0	58	0	1	1	0	1	0	0
Moder_28	Moderated	116	pos	1	M	1	43	0	0	0	0	0	0	0	98
Moder_29	Moderated	117	pos	1	F	0	44	0	0	0	0	0	0	0	94
Moder_30	Moderated	118	pos	1	M	1	52	0	1	0	0	0	0	0	94
Moder_31	Moderated	119	pos	1	M	1	50	0	1	1	0	0	1	0	96
Moder_32	Moderated	120	pos	1	F	0	66	0	0	1	0	0	0	0
Moder_33	Moderated	121	pos	1	M	1	80	0	1	0	1	0	0	0
Moder_34	Moderated	122	pos	1	M	1	68	0	0	1	0	0	0	0
Moder_35	Moderated	123	pos	1	M	1	58	0	0	0	0	0	0	0	95
Moder_36	Moderated	124	pos	1	F	0	57	0	0	0	0	0	0	0
Moder_37	Moderated	125	pos	1	F	0	74	0	1	1	1	0	0	0
Moder_38	Moderated	126	pos	1	F	0	63	0	1	0	0	0	0	0
Moder_39	Moderated	127	pos	1	F	0	35	0	0	0	0	0	0	0	98
Moder_40	Moderated	128	pos	1	M	1	47	0	0	0	0	0	0	0
Recov_1	Recov	83	rec	0	F	0	56	0	0	0	0	0	0	0
Recov_3	Recov	86	rec	0	F	0	25	0	0	0	0	0	0	0
Recov_4	Recov	84	rec	0	F	0	40	0	0	0	0	0	0	0
Recov_5	Recov	85	rec	0	F	0	49	0	0	0	0	0	0	0
Recov_2	Recov	119	rec	0	M	1	50	0	0	0	0	0	0	0
Recov_6	Recov	123	rec	0	M	1	58	0	0	0	0	0	0	0
Recov_7	Recov	116	rec	0	M	1	43	0	0	0	0	0	0	0
Recov_8	Recov	114	rec	0	F	0	60	0	0	0	0	0	0	0
Recov_9	Recov	106	rec	0	M	1	78	0	0	0	0	0	0	0
Recov_10	Recov	110	rec	0	F	0	49	0	0	0	0	0	0	0
Recov_11	Recov	148	rec	0	M	1	82	0	0	0	0	0	0	0
Recov_12	Recov	166	rec	0	M	1	78	0	0	0	0	0	0	0
Recov_17	Recov	141	rec	0	F	0	49	0	0	0	0	0	0	0
Recov_14	Recov	150	rec	0	M	1	57	0	0	0	0	0	0	0
Recov_15	Recov	152	rec	0	M	1	74	0	0	0	0	0	0	0
Recov_16	Recov	140	rec	0	M	1	50	0	0	0	0	0	0	0
Recov_13	Recov	157	rec	0	F	0	51	0	0	0	0	0	0	0
Recov_18	Recov	158	rec	0	F	0	58	0	0	0	0	0	0	0
Recov_19	Recov	137	rec	0	F	0	66	0	0	0	0	0	0	0
Recov_20	Recov	129	rec	0	F	0	83	0	0	0	0	0	0	0
Sev_20	Severe	130	pos	1	F	0	25	0	0	0	0	1	0	0	97
Sev_12	Severe	131	pos	1	F	0	26	0	1	0	0	1	0	0	97
Sev_35	Severe	132	pos	1	F	0	28	0	0	0	0	0	0	0	94
Sev_43	Severe	133	pos	1	F	0	36	0	0	0	0	1	0	0	94
Sev_39	Severe	134	pos	1	F	0	40	0	0	0	0	1	0	0	92
Sev_15	Severe	135	pos	1	M	1	46	0	1	1	1	1	0	0
Sev_16	Severe	136	pos	1	M	1	58	0	0	0	0	0	0	0
Sev_3	Severe	137	pos	1	M	1	43	0	1	1	0	0	0	0	94
Sev_2	Severe	138	pos	1	F	0	43	0	1	0	0	0	0	0
Sev_14	Severe	139	pos	1	F	0	44	0	0	0	0	0	0	0
Sev_6	Severe	140	pos	1	M	1	50	1	0	1	0	0	0	0	92
Sev_7	Severe	141	pos	1	F	0	48	0	0	0	0	0	0	0	94
Sev_8	Severe	142	pos	1	F	0	49	0	0	0	0	0	0	0	93
Sev_9	Severe	143	pos	1	M	1	63	0	1	1	0	1	0	0	90
Sev_17	Severe	144	pos	1	M	1	57	0	0	0	0	1	0	0
Sev_5	Severe	145	pos	1	F	0	51	0	0	1	0	1	0	0	88
Sev_19	Severe	146	pos	1	M	1	84	0	0	1	0	0	0	0	90
Sev_30	Severe	147	pos	1	F	0	51	1	1	0	0	1	0	0	96
Sev_21	Severe	148	pos	1	M	1	82	1	1	0	0	0	0	0	98
Sev_22	Severe	149	pos	1	M	1	58	1	1	1	1	1	0	0	88
Sev_23	Severe	150	pos	1	M	1	57	1	1	0	0	0	0	0	93
Sev_10	Severe	151	pos	1	M	1	68	0	1	0	0	1	0	0
Sev_24	Severe	152	pos	1	M	1	74	1	1	0	0	0	0	0	98
Sev_32	Severe	153	pos	1	F	0	51	0	1	0	0	1	0	0
Sev_18	Severe	154	pos	1	F	0	56	1	1	1	1	0	0	0	93
Sev_27	Severe	155	pos	1	M	1	60	0	0	0	0	0	0	0	94
Sev_28	Severe	156	pos	1	M	1	46	0	0	0	0	0	0	0	94
Sev_29	Severe	157	pos	1	M	1	40	0	0	0	0	0	0	0	90
Sev_42	Severe	158	pos	1	F	0	58	0	0	0	0	0	0	0
Sev_31	Severe	159	pos	1	M	1	53	0	0	1	0	1	0	0	98
Sev_48	Severe	160	pos	1	F	0	58	0	0	0	0	0	0	0
Sev_33	Severe	161	pos	1	M	1	41	0	1	0	0	0	0	0
Sev_34	Severe	162	pos	1	M	1	52	0	1	0	0	0	0	0
Sev_4	Severe	163	pos	1	F	0	66	0	0	0	0	0	0	1	92
Sev_36	Severe	164	pos	1	M	1	70	1	1	0	1	0	0	0	88
Sev_37	Severe	165	pos	1	M	1	61	0	1	0	0	0	0	0	80
Sev_38	Severe	166	pos	1	M	1	78	0	0	0	0	0	0	0	99
Sev_45	Severe	167	pos	1	F	0	68	0	0	1	0	0	1	0	92
Sev_40	Severe	168	pos	1	M	1	45	0	0	0	0	0	0	0
Sev_13	Severe	169	pos	1	F	0	70	0	1	1	0	0	0	0
Sev_41	Severe	170	pos	1	F	0	70	0	0	0	0	0	0	0
Sev_25	Severe	171	pos	1	F	0	75	0	1	1	0	0	0	0	81
Sev_44	Severe	172	pos	1	M	1	43	0	0	0	0	0	0	0	97
Sev_1	Severe	129	pos	1	F	0	83	0	0	0	0	0	0	0
Sev_46	Severe	130	pos	1	M	1	80	0	0	0	0	0	0	0	91
Sev_47	Severe	131	pos	1	M	1	70	0	0	0	0	0	0	0	92
Sev_11	Severe	132	pos	1	M	1	63	0	0	0	0	0	0	0
Sev_26	Severe	133	pos	1	F	0	88	1	1	1	0	0	0	0	98
Sev_49	Severe	134	pos	1	M	1	51	0	0	0	0	1	0	0

## Sheet: Annotations
Annotations generated with mummichog software v2
EID	massfeature_rows	str_row_ion	compounds	compound_names
E7	row2998;row8678;row9	row2998_M+Na[1+];row8678_M+NaCl[1+];row9_M+H2O+H[1+]	C03626	Nomega,Nomega'-Dimethyl-L-arginine; NG,NG-Dimethyl-L-arginine
E12	row1149	row1149_M+Na[1+]	C03626	Nomega,Nomega'-Dimethyl-L-arginine; NG,NG-Dimethyl-L-arginine
E15	row10;row7635	row10_M-CO2+H[1+];row7635_M+H[1+]	C05463;C05465	Taurodeoxycholate$Taurochenodeoxycholate; Chenodeoxycholoyltaurine
E21	row11	row11_M-H2O+H[1+]	mi1456p	1D-myo-Inositol 1,4,5,6-tetrakisphosphate
E24	row1472;row3549;row5334;row6431	row1472_M+H2O+H[1+];row3549_M+2H[2+];row5334_M-HCOOH+H[1+];row6431_M-H2O+H[1+]	CE7144	13'-hydroxy-alpha-tocotrienol
E25	row4708;row5211;row6568	row4708_M-C3H4O2+H[1+];row5211_M-CO2+H[1+];row6568_M+Na[1+]	CE7144	13'-hydroxy-alpha-tocotrienol
E32	row5900	row5900_M+Na[1+]	C04874;C03150	Dihydroneopterin$N-Ribosylnicotinamide
E38	row5373;row5456	row5373_M+Na[1+];row5456_M-H4O2+H[1+]	CE5588	deoxyhypusine
E39	row31	row31_M-H2O+H[1+]	CE0932;prist;CE2416	pristanate$pristanic acid$(2S,6R,10R)-pristanate
E48	row2712	row2712_M+Na[1+]	dcsptn1crn;clpndcrn	docosa-4,7,10,13,16-pentaenoyl carnitine$clupanodonyl carnitine
E50	row2140	row2140_M-H2O+H[1+]	dcsptn1crn;clpndcrn	docosa-4,7,10,13,16-pentaenoyl carnitine$clupanodonyl carnitine
E54	row3495;row8752	row3495_M(C13)+H[1+];row8752_M+Na[1+]	adrncrn	Adrenyl carnitine
E56	row3397;row4606	row3397_M-H2O+H[1+];row4606_M-CO2+H[1+]	adrncrn	Adrenyl carnitine
E61	row1010;row4418;row5339;row6082;row9460;row9587	row1010_M-HCOOH+H[1+];row4418_M-CO+H[1+];row5339_M+H2O+H[1+];row6082_M+H[1+];row9460_M-CO2+H[1+];row9587_M-H2O+H[1+]	C00025;C00217;C05938	L-Glutamate$D-Glutamate; D-Glutamic acid; D-Glutaminic acid; D-2-Aminoglutaric acid$L-4-Hydroxyglutamate semialdehyde
E62	row1237	row1237_M+H[1+]	C00025;C00217;C05938;C00302	L-Glutamate$D-Glutamate; D-Glutamic acid; D-Glutaminic acid; D-2-Aminoglutaric acid$L-4-Hydroxyglutamate semialdehyde$DL-Glutamate; DL-Glutaminic acid; 2-Aminoglutaric acid; Glutamate
E64	row35;row3538;row6962;row748;row779	row35_M(S34)+H[1+];row3538_M-H2O+H[1+];row6962_M-H4O2+H[1+];row748_M-CO2+H[1+];row779_M-HCOOH+H[1+]	C00025	L-Glutamate
E66	row3307	row3307_M-H2O+H[1+]	CE4888;C05578	dopaminochrome$5,6-Dihydroxyindole; DHI
E69	row35;row6201;row6396;row6901;row8498	row35_M+H[1+];row6201_M+H2O+H[1+];row6396_M-NH3+H[1+];row6901_M-CO+H[1+];row8498_M-H2O+H[1+]	CE4888;C05578	dopaminochrome$5,6-Dihydroxyindole; DHI
E70	row1130	row1130_M+H[1+]	CE5277;C00259;C00508;C00309;C00312;C00310;C00121;C00181	aminochrome o-semiquinone$L-Arabinose$L-Ribulose; L-erythro-Pentulose; L-Arabinoketose; L-Arabinulose; L-Riboketose$D-Ribulose; D-erythro-2-Pentulose; D-Arabinoketose; D-Arabinulose; D-Riboketose$L-Xylulose$D-Xylulose$D-Ribose$D-Xylose
E71	row3283	row3283_M+H[1+]	CE5277	aminochrome o-semiquinone
E76	row3494	row3494_M+H[1+]	C00250	Pyridoxal
E77	row35;row5097;row5903;row6201;row6638;row6901;row8498	row35_M-H2O+H[1+];row5097_M-C3H4O2+H[1+];row5903_M-CO+H[1+];row6201_M+H[1+];row6638_M+H2O+H[1+];row6901_M-HCOOH+H[1+];row8498_M-H4O2+H[1+]	C00250	Pyridoxal
E78	row3949;row5501;row5862;row5927;row8222	row3949_M+H[1+];row5501_M-H2O+H[1+];row5862_M-NH3+H[1+];row5927_M-CO2+H[1+];row8222_M-C3H4O2+H[1+]	C00822;C05604	Dopaquinone$2-Carboxy-2,3-dihydro-5,6-dihydroxyindole; Leucodopachrome
E81	row35;row3648;row6201;row8162;row8664	row35_M-HCOOH+H[1+];row3648_M-H2O+H[1+];row6201_M-CO+H[1+];row8162_M-NH3+H[1+];row8664_M-C3H4O2+H[1+]	C00822;C05604	Dopaquinone$2-Carboxy-2,3-dihydro-5,6-dihydroxyindole; Leucodopachrome
E86	row139	row139_M+H[1+]	C00246	Butanoic acid; Butanoate; Butyrate; Butyric acid
E89	row7575	row7575_M-H2O+H[1+]	C00093	Glycerol 3-phosphate
E90	row3764	row3764_M+H[1+]	C00661;C00111;C00118	DL-Glyceraldehyde 3-phosphate$Dihydroxyacetone phosphate$Glyceraldehyde 3-phosphate
E92	row9111	row9111_M+H[1+]	C00661;C00111;C00118	DL-Glyceraldehyde 3-phosphate$Dihydroxyacetone phosphate$Glyceraldehyde 3-phosphate
E94	row412	row412_M+H[1+]	C00661;C00111;C00118	DL-Glyceraldehyde 3-phosphate$Dihydroxyacetone phosphate$Glyceraldehyde 3-phosphate
E96	row44;row47	row44_M+H[1+];row47_M(C13)+H[1+]	C06608	Diethylphosphoric acid; O,O-Diethylphosphoric acid
E99	row6365;row9287	row6365_M+H2O+H[1+];row9287_M+H[1+]	C14852	Benzo[a]pyrene-7,8-diol; Benzo[a]pyrene-7,8-dihydrodiol
E106	row7887	row7887_M+Na[1+]	ttdcea	tetradecenoate (n-C14:1)
E108	row67	row67_M+H[1+]	ttdcea	tetradecenoate (n-C14:1)
E109	row1132;row7608	row1132_M+H[1+];row7608_M-CO+H[1+]	ttdcea	tetradecenoate (n-C14:1)
E112	row597;row76	row597_M+H+Na[2+];row76_M+Na[1+]	C05109	24,25-Dihydrolanosterol
E115	row9724	row9724_M+Na[1+]	CE5310;CE5322	4(R)-hydroxy-dodec-6Z-enoate$4(S)-hydroxy-dodec-6Z-enoate
E119	row1059;row3243;row3459;row3518	row1059_M-CO2+H[1+];row3243_M-H4O2+H[1+];row3459_M-H2O+H[1+];row3518_M-CO+H[1+]	C16582;C16584	2-Hydroxyfelbamate$p-Hydroxyfelbamate
E121	row1709	row1709_M+Na[1+]	C16582;C16584	2-Hydroxyfelbamate$p-Hydroxyfelbamate
E122	row8949;row9531	row8949_M+H[1+];row9531_M+H2O+H[1+]	C16582;C16584	2-Hydroxyfelbamate$p-Hydroxyfelbamate
E125	row1059;row1975;row2079;row3131;row4950	row1059_M-CO+H[1+];row1975_M-H4O2+H[1+];row2079_M-H2O+H[1+];row3131_M-CO2+H[1+];row4950_M+2H[2+]	C07501	Felbamate
E127	row1142;row2573;row4552;row5720;row7883	row1142_M-CO2+H[1+];row2573_M+2H[2+];row4552_M-H2O+H[1+];row5720_M-H4O2+H[1+];row7883_M-C3H4O2+H[1+]	C07501	Felbamate
E130	row3740	row3740_M+H[1+]	CE6185	omega-carboxy-trinor-leukotriene B4
E132	row1127	row1127_M-H2O+H[1+]	CE6185	omega-carboxy-trinor-leukotriene B4
E143	row5382	row5382_M+Na[1+]	CE7047
E144	row103;row1271;row1276;row2407;row3422;row3967	row103_M[1+];row1271_M-CO+H[1+];row1276_M-H4O2+H[1+];row2407_M-CO2+H[1+];row3422_M-C3H4O2+H[1+];row3967_M+H[1+]	dmnoncrn	4,8 dimethylnonanoyl carnitine
E145	row2962;row7480	row2962_M-NH3+H[1+];row7480_M+Na[1+]	dmnoncrn	4,8 dimethylnonanoyl carnitine
E146	row3424;row8947	row3424_M-H4O2+H[1+];row8947_M-H2O+H[1+]	dmnoncrn	4,8 dimethylnonanoyl carnitine
E148	row6491	row6491_M+H[1+]	dmnoncrn	4,8 dimethylnonanoyl carnitine
E151	row4951;row6573	row4951_M-H4O2+H[1+];row6573_M+Na[1+]	C00422	triacylglycerol
E155	row8819	row8819_M+H[1+]	C11695	Anandamide; Arachidonylethanolamide; N-(5Z,8Z,11Z,14Z-icosatetraenoyl)-ethanolamide
E158	row1593;row7584	row1593_M-H4O2+H[1+];row7584_M-H2O+H[1+]	C11695	Anandamide; Arachidonylethanolamide; N-(5Z,8Z,11Z,14Z-icosatetraenoyl)-ethanolamide
E160	row1059	row1059_M+Na[1+]	C02727	N6-Acetyl-L-lysine
E166	row1008	row1008_M-H2O+H[1+]	C02727	N6-Acetyl-L-lysine
E168	row107	row107_M+Na[1+]	C02094;caro;CE6579	beta-Carotene$beta-Carotene$9-cis-beta-carotene
E172	row6675	row6675_M+Na[1+]	CE1787	1-deoxy-1-(N6-lysino)-D-fructose
E173	row7297	row7297_M+Na[1+]	CE1787	1-deoxy-1-(N6-lysino)-D-fructose
E183	row122;row2027;row424	row122_M[1+];row2027_M+H[1+];row424_M[1+]	CE5843	13'-carboxy-alpha-tocopherol
E186	row8249	row8249_M+H[1+]	CE5843	13'-carboxy-alpha-tocopherol
E190	row125;row368;row525	row125_M(C13)+H[1+];row368_M+H2O+H[1+];row525_M+H[1+]	CE2537
E193	row158;row4229;row438;row625	row158_M(C13)+H[1+];row4229_M+3H[3+];row438_M+H2O+H[1+];row625_M+H[1+]	CE2537
E195	row2165	row2165_M+H[1+]	C05543	3-Dehydroxycarnitine
E201	row7356;row9012;row936	row7356_M-H2O+H[1+];row9012_M+H[1+];row936_M-HCOOH+H[1+]	C05543	3-Dehydroxycarnitine
E205	row5472	row5472_M-H2O+H[1+]	C00900;C06010	2-Acetolactate$(S)-2-Acetolactate; (S)-2-Hydroxy-2-methyl-3-oxobutanoate
E208	row8957	row8957_M-H2O+H[1+]	C00900;C06010	2-Acetolactate$(S)-2-Acetolactate; (S)-2-Hydroxy-2-methyl-3-oxobutanoate
E211	row2227;row2820;row3283	row2227_M-H4O2+H[1+];row2820_M-H2O+H[1+];row3283_M+H2O+H[1+]	C00900;C06010	2-Acetolactate$(S)-2-Acetolactate; (S)-2-Hydroxy-2-methyl-3-oxobutanoate
E213	row8744	row8744_M+H[1+]	C01801;CE0520	Deoxyribose$(R)-glycerol 1-acetate
E216	row1630;row2896;row3552;row7237;row9241	row1630_M+H2O+H[1+];row2896_M+H[1+];row3552_M-H2O+H[1+];row7237_M-H4O2+H[1+];row9241_M+HCOONa[1+]	C01801	Deoxyribose
E220	row2896;row3552;row7237;row8778	row2896_M+H2O+H[1+];row3552_M+H[1+];row7237_M-H2O+H[1+];row8778_M-H4O2+H[1+]	C00141	3-Methyl-2-oxobutanoate
E224	row2217	row2217_M+H[1+]	CE1059
E226	row143;row5158	row143_M-H2O+H[1+];row5158_M-H4O2+H[1+]	CE1059
E229	row8573	row8573_M-H2O+H[1+]	C05580	3,4-Dihydroxymandelate
E233	row150;row1730;row6578;row8663;row9324	row150_M+H2O+H[1+];row1730_M-CO2+H[1+];row6578_M-H2O+H[1+];row8663_M+H[1+];row9324_M-CO+H[1+]	C05585;C00156	Gentisate aldehyde$4-Hydroxybenzoate
E238	row1010;row3949;row5403;row6444;row9378	row1010_M-C3H4O2+H[1+];row3949_M+Na[1+];row5403_M+H[1+];row6444_M-H4O2+H[1+];row9378_M-CO2+H[1+]	C01250	N-Acetyl-L-glutamate 5-semialdehyde; 2-Acetamido-5-oxopentanoate
E240	row150;row1770;row2945;row5999;row6010;row617;row779;row8622	row150_M-NH3+H[1+];row1770_M-H2O+H[1+];row2945_M-CO2+H[1+];row5999_M+H[1+];row6010_M-HCOOH+H[1+];row617_M-CO+H[1+];row779_M-C3H4O2+H[1+];row8622_M-H4O2+H[1+]	C01250	N-Acetyl-L-glutamate 5-semialdehyde; 2-Acetamido-5-oxopentanoate
E241	row150;row1630;row2360;row9241	row150_M+Na[1+];row1630_M+H2O+H[1+];row2360_M[1+];row9241_M+HCOONa[1+]	C05649	Dihydropteridine; 6,7-Dihydropteridine
E246	row3578;row6160;row9486	row3578_M-CO2+H[1+];row6160_M-H2O+H[1+];row9486_M-HCOOH+H[1+]	CE7074	13'-hydroxy-gama-tocotrienol
E252	row2812	row2812_M-H2O+H[1+]	C01416	Cocaine; l-Cocain; beta-Cocain
E256	row8903	row8903_M+H[1+]	CE1924	(+)-gama-tocopherol
E259	row6728	row6728_M+H[1+]	CE1924	(+)-gama-tocopherol
E261	row6440;row8726	row6440_M+H[1+];row8726_M+2H[2+]	CE1924	(+)-gama-tocopherol
E268	row2296;row2815;row4809;row6728;row6864;row8909	row2296_M-H2O+H[1+];row2815_M+H2O+H[1+];row4809_M+H[1+];row6728_M-HCOOH+H[1+];row6864_M-C3H4O2+H[1+];row8909_M-H4O2+H[1+]	CE5840;CE5838	$
E272	row1270;row8482	row1270_M+H[1+];row8482_M-NH3+H[1+]	C01035	4-Guanidinobutanoate
E275	row1966	row1966_M-H2O+H[1+]	C01035	4-Guanidinobutanoate
E277	row8706	row8706_M+H[1+]	C01035	4-Guanidinobutanoate
E284	row4440	row4440_M+Na[1+]	C04598	Platelet-activating factor
E287	row5537	row5537_M+H[1+]	C04598	Platelet-activating factor
E293	row178;row273	row178_M-H4O2+H[1+];row273_M-H2O+H[1+]	C00425;C00417	Dehydroascorbate$cis-Aconitate; cis-Aconitic acid
E296	row9245	row9245_M+H[1+]	C05280;C05279	cis,cis-3,6-Dodecadienoyl-CoA$trans,cis-Lauro-2,6-dienoyl-CoA
E297	row2702;row8222	row2702_M-H2O+H[1+];row8222_M+H[1+]	C10164;C00253	$Nicotinate
E300	row186;row2954;row5097;row7162;row8664	row186_M+H2O+H[1+];row2954_M-H2O+H[1+];row5097_M-CO+H[1+];row7162_M(C13)+H[1+];row8664_M+H[1+]	C10164;C00253	$Nicotinate
E310	row2702;row3774;row4831;row8222	row2702_M-H4O2+H[1+];row3774_M-CO+H[1+];row4831_M-CO2+H[1+];row8222_M-H2O+H[1+]	C03824	2-Aminomuconate 6-semialdehyde
E311	row4907	row4907_M+H[1+]	C03824	2-Aminomuconate 6-semialdehyde
E312	row1856;row186;row2634;row2954;row5097;row8664;row8669	row1856_M-CO+H[1+];row186_M+H[1+];row2634_M-CO2+H[1+];row2954_M-H4O2+H[1+];row5097_M-HCOOH+H[1+];row8664_M-H2O+H[1+];row8669_M-NH3+H[1+]	C03824	2-Aminomuconate 6-semialdehyde
E313	row3849	row3849_M-H2O+H[1+]	C01673;C17336;C17331;C17333;C17332;C05457;CE2201	Calcitriol$7alpha,26-Dihydroxy-4-cholesten-3-one$$$7alpha,25-Dihydroxy-4-cholesten-3-one$7alpha,12alpha-Dihydroxycholest-4-en-3-one$23S,25-dihydroxyvitamin D3
E317	row2736;row3224;row3551;row4143;row4932;row5282;row7375;row879	row2736_M+NaCl[1+];row3224_M(C13)+3H[3+];row3551_M-CO+H[1+];row4143_M+Na[1+];row4932_M-H2O+H[1+];row5282_M+H[1+];row7375_M(C13)+H[1+];row879_M-HCOOH+H[1+]	C01673;C17336;C17331;C17333;C17332;C05457;CE2201	Calcitriol$7alpha,26-Dihydroxy-4-cholesten-3-one$$$7alpha,25-Dihydroxy-4-cholesten-3-one$7alpha,12alpha-Dihydroxycholest-4-en-3-one$23S,25-dihydroxyvitamin D3
E321	row4143;row5282	row4143_M+Na[1+];row5282_M+H[1+]	C17339;CE1337	7alpha,12alpha-Dihydroxycholest-4-en-3-one$24,25-Dihydroxyvitamin D3
E322	row3524;row5625	row3524_M+HCOONa[1+];row5625_M-H2O+H[1+]	C16560	3-Hydroxylidocaine
E326	row1734;row1834	row1734_M-H2O+H[1+];row1834_M-CO2+H[1+]	C16560	3-Hydroxylidocaine
E331	row1049;row2486;row7735	row1049_M-HCOOH+H[1+];row2486_M+H[1+];row7735_M+H2O+H[1+]	CE2176	3-O-methyldopa
E332	row4758	row4758_M-H2O+H[1+]	CE2176	3-O-methyldopa
E335	row2792;row3280;row3879;row5903;row6424;row7164;row9108	row2792_M-CO2+H[1+];row3280_M+H[1+];row3879_M-HCOOH+H[1+];row5903_M-C3H4O2+H[1+];row6424_M-H2O+H[1+];row7164_M-CO+H[1+];row9108_M-H4O2+H[1+]	CE2176	3-O-methyldopa
E341	row9275	row9275_M+Na[1+]	CE5308;CE5320	3-oxo-6(R)-hydroxy-tetradec-8-cis-enoate$3-oxo-6(S)-hydroxy-tetradec-8Z-enoate
E344	row7088;row9695	row7088_M+H[1+];row9695_M(C13)+2H[2+]	nrpphrsf	Sulfate derivative of norepinephrine
E354	row523;row6599	row523_M-H2O+H[1+];row6599_M+K[1+]	C00026	2-Oxoglutarate
E358	row1355;row3442	row1355_M+H[1+];row3442_M+H2O+H[1+]	C06144	3-Butynoate
E359	row208;row8910	row208_M+H2O+H[1+];row8910_M+H[1+]	C06144	3-Butynoate
E360	row1355;row3442	row1355_M-H4O2+H[1+];row3442_M-H2O+H[1+]	C02045
E361	row6309	row6309_M+H[1+]	C02045;CE5985	$
E362	row2556;row4576	row2556_M+H[1+];row4576_M(C13)+H[1+]	C02045;C15587	$Purine
E364	row208;row8910	row208_M-H2O+H[1+];row8910_M-H4O2+H[1+]	C02045
E365	row1355;row3442	row1355_M-H2O+H[1+];row3442_M+H[1+]	C00232;C06002;C00349;C00109;C00164	Succinate semialdehyde; Succinic semialdehyde; 4-Oxobutanoate$(S)-Methylmalonate semialdehyde$2-Methyl-3-oxopropanoate; 3-Oxo-2-methylpropanoate; Methylmalonate semialdehyde$2-Oxobutanoate$Acetoacetate
E370	row1811;row208;row8910	row1811_M+HCOOK[1+];row208_M+H[1+];row8910_M-H2O+H[1+]	C00232;C06002;C00349;C00109;C00164	Succinate semialdehyde; Succinic semialdehyde; 4-Oxobutanoate$(S)-Methylmalonate semialdehyde$2-Methyl-3-oxopropanoate; 3-Oxo-2-methylpropanoate; Methylmalonate semialdehyde$2-Oxobutanoate$Acetoacetate
E371	row8156	row8156_M-H2O+H[1+]	C01507;C00794;C01697	L-Iditol$D-Sorbitol$Galactitol
E372	row9024	row9024_M-H2O+H[1+]	C01507;C00794;C01697	L-Iditol$D-Sorbitol$Galactitol
E374	row2650	row2650_M-H2O+H[1+]	C01507;C00794;C01697	L-Iditol$D-Sorbitol$Galactitol
E376	row1589	row1589_M+H[1+]	C02630;C01087;C03196;C02266	(S)-2-Hydroxyglutarate$(R)-2-Hydroxyglutarate$(S)-2-Hydroxyglutarate$
E381	row6072	row6072_M+H[1+]	C02630;C01087;C03196;C02266	(S)-2-Hydroxyglutarate$(R)-2-Hydroxyglutarate$(S)-2-Hydroxyglutarate$
E384	row1010;row3442;row4418;row4994;row9780	row1010_M-H2O+H[1+];row3442_M-NH3+H[1+];row4418_M+H[1+];row4994_M+H2O+H[1+];row9780_M-H4O2+H[1+]	C05519;C00188	L-Allo-threonine$L-Threonine
E385	row9779	row9779_M+H[1+]	C05519;C00188	L-Allo-threonine$L-Threonine
E387	row208;row779;row999	row208_M-NH3+H[1+];row779_M-H2O+H[1+];row999_M-H4O2+H[1+]	C05519;C00188	L-Allo-threonine$L-Threonine
E391	row208;row8326;row8910	row208_M-CO+H[1+];row8326_M-H2O+H[1+];row8910_M-HCOOH+H[1+]	C01732;C00490	Mesaconate; 2-Methylfumarate; Mesaconic acid; Methylfumaric acid$Itaconate; Itaconic acid; Methylenesuccinic acid
E395	row2546;row2655;row3800;row8498	row2546_M-HCOOH+H[1+];row2655_M+H[1+];row3800_M-CO2+H[1+];row8498_M-C3H4O2+H[1+]	C00331	Indolepyruvate; Indolepyruvic acid; (Indol-3-yl)pyruvate; Indole-3-pyruvate; 3-(Indol-3-yl)pyruvate
E398	row9207	row9207_M+H[1+]	CE4890;C09640	N-methylsalsolinol$(-)-Salsoline
E401	row2184;row6577;row6928;row7747	row2184_M+H[1+];row6577_M-CO+H[1+];row6928_M-NH3+H[1+];row7747_M+H2O+H[1+]	CE4890;C09640	N-methylsalsolinol$(-)-Salsoline
E407	row8736	row8736_M+Na[1+]	C05823	3-Mercaptolactate
E408	row216	row216_M-H2O+H[1+]	C05823	3-Mercaptolactate
E409	row6766	row6766_M+Na[1+]	C05823	3-Mercaptolactate
E411	row219	row219_M-H2O+H[1+]	ptdca	pentadecanoate
E414	row2993	row2993_M-H2O+H[1+]	ptdca	pentadecanoate
E419	row2448;row4075;row8836	row2448_M(C13)+H[1+];row4075_M-CO+H[1+];row8836_M+H[1+]	C00123;C00407	L-Leucine$L-Isoleucine
E423	row290;row4982	row290_M-H4O2+H[1+];row4982_M-H2O+H[1+]	C00123;C00407	L-Leucine$L-Isoleucine
E424	row1785;row224;row4252;row496;row7853;row9665	row1785_M(C13)+H[1+];row224_M+H2O+H[1+];row4252_M-HCOOH+H[1+];row496_M+H[1+];row7853_M-CO+H[1+];row9665_M-NH3+H[1+]	C00123;C00407	L-Leucine$L-Isoleucine
E425	row1741;row3305;row4232;row8806;row8836	row1741_M+H[1+];row3305_M-H2O+H[1+];row4232_M+HCOONa[1+];row8806_M-H4O2+H[1+];row8836_M-CO+H[1+]	C03087	5-Acetamidopentanoate
E428	row1586;row243;row3489;row496;row8133;row8216	row1586_M-NH3+H[1+];row243_M+H[1+];row3489_M+HCOONa[1+];row496_M-CO+H[1+];row8133_M+H2O+H[1+];row8216_M-H2O+H[1+]	C03087	5-Acetamidopentanoate
E432	row243;row2930;row8185;row8216;row8372;row9398;row9684	row243_M-CO+H[1+];row2930_M-H2O+H[1+];row8185_M+H2O+H[1+];row8216_M-HCOOH+H[1+];row8372_M-C3H4O2+H[1+];row9398_M-CO2+H[1+];row9684_M+H[1+]	C05548	6-Acetamido-2-oxohexanoate; 2-Oxo-6-acetamidocaproate
E436	row2329	row2329_M+H[1+]	C06423	Octanoic acid; Caprylic acid; Octylic acid
E437	row3821	row3821_M-H2O+H[1+]	C06423	Octanoic acid; Caprylic acid; Octylic acid
E438	row1836;row3194;row5720;row7198;row8936;row9112	row1836_M+H2O+H[1+];row3194_M-H4O2+H[1+];row5720_M+NaCl[1+];row7198_M-HCOOH+H[1+];row8936_M-H2O+H[1+];row9112_M+HCOOK[1+]	C06423	Octanoic acid; Caprylic acid; Octylic acid
E439	row245;row480	row245_M+H+Na[2+];row480_M+Na[1+]	CE6219;CE5655;CE7101	$13'-hydroxy-gama-tocopherol$
E443	row6776	row6776_M+H[1+]	CE6219;CE5655;CE7101	$13'-hydroxy-gama-tocopherol$
E446	row3060;row934	row3060_M+Na[1+];row934_M+H+Na[2+]	CE6219;CE5655;CE7101	$13'-hydroxy-gama-tocopherol$
E447	row246;row573;row6954	row246_M+K[1+];row573_M+Na[1+];row6954_M[1+]	C03413	N1,N12-Diacetylspermine
E455	row269	row269_M+H[1+]	CE7072	13'-carboxy-gama-tocotrienol
E456	row9864	row9864_M+Na[1+]	CE7072	13'-carboxy-gama-tocotrienol
E460	row269	row269_M+Na[1+]	CE5855	11'-carboxy-alpha-chromanol
E462	row1589;row7175	row1589_M-CO2+H[1+];row7175_M+Na[1+]	C00158;C04575;C00311	Citrate$$Isocitrate
E481	row8072;row9877	row8072_M+H[1+];row9877_M[1+]	C06114	gamma-Glutamyl-beta-aminopropiononitrile; gamma-Glutamyl-3-aminopropiononitrile
E484	row2997;row3386;row6186	row2997_M+H[1+];row3386_M-H4O2+H[1+];row6186_M-CO2+H[1+]	C06114	gamma-Glutamyl-beta-aminopropiononitrile; gamma-Glutamyl-3-aminopropiononitrile
E489	row291	row291_M+H[1+]	C06103	6-Hydroxyhexanoic acid; 6-Hydroxyhexanoate
E491	row9665	row9665_M-H2O+H[1+]	C06103	6-Hydroxyhexanoic acid; 6-Hydroxyhexanoate
E496	row7869	row7869_M-H2O+H[1+]	C03091;CE2315;C01189;C03845;C00187	5beta-Cholestan-3-one; Coprostan-3-one$cholesta-8(9)-en-3beta-ol$5alpha-Cholest-7-en-3beta-ol; Lathosterol$5alpha-Cholest-8-en-3beta-ol; Zymostenol; Cholestenol$Cholesterol
E498	row6648;row7735	row6648_M-NH3+H[1+];row7735_M+H[1+]	CE2615	2-hydroxyamino-3,8-dimethylimidazo[4,5-f]quinoxaline
E501	row3280	row3280_M-H2O+H[1+]	CE2615	2-hydroxyamino-3,8-dimethylimidazo[4,5-f]quinoxaline
E503	row2915;row5121	row2915_M-NH3+H[1+];row5121_M+H[1+]	C00062;C00792	L-Arginine$D-Arginine; D-2-Amino-5-guanidinovaleric acid
E511	row4754	row4754_M+H[1+]	C00632	3-Hydroxyanthranilate
E512	row289;row3492;row570;row5874;row8844	row289_M+H[1+];row3492_M-H2O+H[1+];row570_M-C3H4O2+H[1+];row5874_M-CO+H[1+];row8844_M-HCOOH+H[1+]	C00632	3-Hydroxyanthranilate
E513	row3095	row3095_M+Na[1+]	C00624	N-Acetyl-L-glutamate; N-Acetyl-L-glutamic acid
E515	row4996	row4996_M+Na[1+]	C00624	N-Acetyl-L-glutamate; N-Acetyl-L-glutamic acid
E524	row2792;row6855;row9869	row2792_M+H[1+];row6855_M-NH3+H[1+];row9869_M+H2O+H[1+]	C05587;C07453	3-Methoxytyramine$Epinine; Deoxyepinephrine
E530	row1624;row1843;row2711	row1624_M-CO+H[1+];row1843_M-H2O+H[1+];row2711_M-H4O2+H[1+]	C04692	Peptide 2-[3-carboxy-3-(methylammonio)propyl]-L-histidine; 2-[3-Carboxy-3-(methylammonio)propyl]-L-histidine; EF-2 2-[3-carboxy-3-(methylammonio)propyl]-L-histidine; Elongation factor 2 2-[3-carboxy-3-(methylammonio)propyl]-L-histidine
E531	row3707	row3707_M+H[1+]	C04692	Peptide 2-[3-carboxy-3-(methylammonio)propyl]-L-histidine; 2-[3-Carboxy-3-(methylammonio)propyl]-L-histidine; EF-2 2-[3-carboxy-3-(methylammonio)propyl]-L-histidine; Elongation factor 2 2-[3-carboxy-3-(methylammonio)propyl]-L-histidine
E536	row296;row4866;row7278;row7645;row863;row9431	row296_M-H2O+H[1+];row4866_M-NH3+H[1+];row7278_M-C3H4O2+H[1+];row7645_M-CO+H[1+];row863_M-H4O2+H[1+];row9431_M(C13)+H[1+]	C04692	Peptide 2-[3-carboxy-3-(methylammonio)propyl]-L-histidine; 2-[3-Carboxy-3-(methylammonio)propyl]-L-histidine; EF-2 2-[3-carboxy-3-(methylammonio)propyl]-L-histidine; Elongation factor 2 2-[3-carboxy-3-(methylammonio)propyl]-L-histidine
E538	row7705;row9456	row7705_M+HCOONa[1+];row9456_M+Na[1+]	CE4722	beta-casomorphin (1-6)
E540	row2348	row2348_M-H2O+H[1+]	CE2206;CE2203;C17337	24-oxo-1alpha,25-dihydroxyvitamin D3$25-hydroxyvitamin D3-26,23-lactol$7alpha-Hydroxy-3-oxo-4-cholestenoate
E542	row1837;row1918;row4911;row5203;row6118;row9434;row9804	row1837_M+2H[2+];row1918_M-H4O2+H[1+];row4911_M-CO2+H[1+];row5203_M-C3H4O2+H[1+];row6118_M-CO+H[1+];row9434_M-H2O+H[1+];row9804_M+Na[1+]	CE2206;CE2203;C17337	24-oxo-1alpha,25-dihydroxyvitamin D3$25-hydroxyvitamin D3-26,23-lactol$7alpha-Hydroxy-3-oxo-4-cholestenoate
E544	row306;row7835	row306_M[1+];row7835_M+H[1+]	tetpent6crn;tetpent3crn	tetracosapentaenoyl carnitine$tetracosapentaenoyl carnitine
E546	row1383;row7546	row1383_M+Na[1+];row7546_M+H2O+H[1+]	tetpent6crn;tetpent3crn	tetracosapentaenoyl carnitine$tetracosapentaenoyl carnitine
E556	row5957;row779;row7822	row5957_M-H2O+H[1+];row779_M-CO2+H[1+];row7822_M-CO+H[1+]	C00940	alpha-Ketoglutaramate
E557	row307	row307_M+H[1+]	C05947	L-erythro-4-Hydroxyglutamate
E559	row313	row313_M+H[1+]	C00829	Naphthalene
E562	row2442;row8858	row2442_M+H[1+];row8858_M+H2O+H[1+]	C00829	Naphthalene
E565	row6242	row6242_M-H2O+H[1+]	C15780;C15816	5-Dehydroepisterol$3-Keto-4-methylzymosterol
E566	row5211;row7869	row5211_M+H[1+];row7869_M-CO+H[1+]	C15780;C15816	5-Dehydroepisterol$3-Keto-4-methylzymosterol
E572	row317	row317_M+Na[1+]	C01040;C05394;C00198	L-Gulono-1,4-lactone; L-Gulono-gamma-lactone; gamma-Gulonolactone; L-Gulonic acid gamma-lactone; L-Gulonolactone$3-Keto-beta-D-galactose$D-Glucono-1,5-lactone; Gluconic lactone; Gluconic acid lactone; 1,5-Gluconolactone; delta-Gluconolactone; D-Gluconolactone; Gluconolactone
E577	row9436	row9436_M-H2O+H[1+]	C02679	Dodecanoate (n-C12:0)
E580	row2240;row6068;row8363	row2240_M-H2O+H[1+];row6068_M+HCOONa[1+];row8363_M-H4O2+H[1+]	C02679	Dodecanoate (n-C12:0)
E583	row5313;row8770	row5313_M+H2O+H[1+];row8770_M+H[1+]	CE2186;CE2183;C05302;C05284;C05290;C05140;CE2182	4-methoxy-17beta-estradiol$2-hydroxy-3-methoxy-17beta-estradiol$2-Methoxyestradiol-17beta$11beta-Hydroxyandrost-4-ene-3,17-dione; Androst-4-ene-3,17-dione-11beta-ol; 4-Androsten-11beta-ol-3,17-dione$19-Hydroxyandrost-4-ene-3,17-dione; 19-Hydroxyandrostenedione$16alpha-Hydroxyandrost-4-ene-3,17-dione; 4-Androsten-16alpha-ol-3,17-dione$2-methoxy-17beta-estradiol
E587	row1696;row9264	row1696_M-CO+H[1+];row9264_M+H[1+]	C02512;C00429	Beta cyanoalanine$5,6-dihydrouracil
E589	row4888	row4888_M-H2O+H[1+]	C02512;C00429	Beta cyanoalanine$5,6-dihydrouracil
E593	row1539;row332	row1539_M+Na[1+];row332_M(C13)+2H[2+]	lneldccrn;lnlccrn	Linoelaidyl carnitine$Linoleyl carnitine
E596	row3893	row3893_M-H2O+H[1+]	lneldccrn;lnlccrn	Linoelaidyl carnitine$Linoleyl carnitine
E600	row2426	row2426_M+Na[1+]	C05650	Tetrahydropteridine; 5,6,7,8-Tetrahydropteridine
E602	row531	row531_M+H[1+]	C05650	Tetrahydropteridine; 5,6,7,8-Tetrahydropteridine
E604	row338	row338_M+Na[1+]	C05650	Tetrahydropteridine; 5,6,7,8-Tetrahydropteridine
E614	row1820;row3331	row1820_M-H2O+H[1+];row3331_M+H[1+]	C04148;C05642	alpha-N-Phenylacetyl-L-glutamine$Formyl-N-acetyl-5-methoxykynurenamine
E617	row2850;row7623	row2850_M-CO2+H[1+];row7623_M+H[1+]	C04148;C05642	alpha-N-Phenylacetyl-L-glutamine$Formyl-N-acetyl-5-methoxykynurenamine
E619	row348;row8986	row348_M+H[1+];row8986_M-CO2+H[1+]	CE5860
E623	row7378;row7609	row7378_M+H[1+];row7609_M-HCOOH+H[1+]	C05545	Histone N6,N6-dimethyl-L-lysine
E624	row4999	row4999_M-H2O+H[1+]	C05545	Histone N6,N6-dimethyl-L-lysine
E626	row351	row351_M+Na[1+]	C05545	Histone N6,N6-dimethyl-L-lysine
E629	row2343;row3658;row3867;row7488	row2343_M+H[1+];row3658_M-H2O+H[1+];row3867_M-NH3+H[1+];row7488_M-HCOOH+H[1+]	C05545	Histone N6,N6-dimethyl-L-lysine
E636	row5381	row5381_M+Na[1+]	vacc;ocdcea	vaccenic acid$octadecenoate (n-C18:1)
E641	row1972;row2029;row2933	row1972_M(C13)+H[1+];row2029_M+HCOONa[1+];row2933_M-H2O+H[1+]	C01595	linoleic acid (all cis C18:2) n-6
E643	row4416	row4416_M+Na[1+]	C01595	linoleic acid (all cis C18:2) n-6
E644	row353;row4825;row6939;row903	row353_M+H[1+];row4825_M-CO+H[1+];row6939_M-H4O2+H[1+];row903_M+2H[2+]	C01595	linoleic acid (all cis C18:2) n-6
E651	row3644;row5289;row969;row9728	row3644_M+H2O+H[1+];row5289_M-C3H4O2+H[1+];row969_M-H2O+H[1+];row9728_M+H[1+]	C14774;C14775;C14772;C14773	11,12-DHET$14,15-DHET; (5Z,8Z,11Z)-14,15-Dihydroxyeicosa-5,8,11-trienoic acid; (5Z,8Z,11Z)-14,15-Dihydroxyicosa-5,8,11-trienoic acid$5,6-DHET; (8Z,11Z,14Z)-5,6-Dihydroxyeicosa-8,11,14-trienoic acid; (8Z,11Z,14Z)-5,6-Dihydroxyicosa-8,11,14-trienoic acid$8,9-DHET; (5Z,11Z,14Z)-8,9-Dihydroxyeicosa-5,11,14-trienoic acid; (5Z,11Z,14Z)-8,9-Dihydroxyicosa-5,11,14-trienoic acid
E652	row4313	row4313_M+Na[1+]	C14774;C14775;C14772;C14773	11,12-DHET$14,15-DHET; (5Z,8Z,11Z)-14,15-Dihydroxyeicosa-5,8,11-trienoic acid; (5Z,8Z,11Z)-14,15-Dihydroxyicosa-5,8,11-trienoic acid$5,6-DHET; (8Z,11Z,14Z)-5,6-Dihydroxyeicosa-8,11,14-trienoic acid; (8Z,11Z,14Z)-5,6-Dihydroxyicosa-8,11,14-trienoic acid$8,9-DHET; (5Z,11Z,14Z)-8,9-Dihydroxyeicosa-5,11,14-trienoic acid; (5Z,11Z,14Z)-8,9-Dihydroxyicosa-5,11,14-trienoic acid
E658	row1146;row1800	row1146_M+H[1+];row1800_M(C13)+H[1+]	C00836	Sphinganine
E661	row6150	row6150_M-H2O+H[1+]	C00836	Sphinganine
E664	row3113;row438	row3113_M+Na[1+];row438_M+K[1+]	C00836	Sphinganine
E666	row379;row584	row379_M-H2O+H[1+];row584_M-CO2+H[1+]	CE2102	lipoyllysine
E675	row534	row534_M+Na[1+]	C05476	Tetrahydrocorticosterone
E678	row1682	row1682_M+H[1+]	C05476	Tetrahydrocorticosterone
E679	row1678	row1678_M-H2O+H[1+]	C05476	Tetrahydrocorticosterone
E681	row2402;row469	row2402_M+Na[1+];row469_M-H4O2+H[1+]	C05476	Tetrahydrocorticosterone
E683	row1878	row1878_M+H[1+]	C01029;C00612	$N1-Acetylspermidine
E684	row389	row389_M+Na[1+]	C01029;C00612	$N1-Acetylspermidine
E687	row3998	row3998_M+Na[1+]	C01029;C00612	$N1-Acetylspermidine
E692	row5049	row5049_M+Na[1+]	C07108;CE5847	Tamoxifen$9'-carboxy-gama-tocotrienol
E698	row394	row394_M-H2O+H[1+]	C02714	N-Acetylputrescine
E699	row4178;row4982	row4178_M-H2O+H[1+];row4982_M-NH3+H[1+]	C02714	N-Acetylputrescine
E700	row6012	row6012_M+H[1+]	C02714	N-Acetylputrescine
E715	row1695;row4065	row1695_M-H2O+H[1+];row4065_M-C3H4O2+H[1+]	CE5869	lysyl-proline
E716	row1663;row733;row9139	row1663_M+H[1+];row733_M-H4O2+H[1+];row9139_M-CO+H[1+]	CE5869	lysyl-proline
E722	row408	row408_M+Na[1+]	C06006	(S)-2-Aceto-2-hydroxybutanoate; (S)-2-Hydroxy-2-ethyl-3-oxobutanoate
E724	row4241;row5984;row8295;row9324	row4241_M-HCOOH+H[1+];row5984_M-H2O+H[1+];row8295_M+H[1+];row9324_M-H4O2+H[1+]	C06006	(S)-2-Aceto-2-hydroxybutanoate; (S)-2-Hydroxy-2-ethyl-3-oxobutanoate
E739	row1763;row8973;row9378	row1763_M-H4O2+H[1+];row8973_M(C13)+H[1+];row9378_M+H[1+]	C05936;C00408	N4-Acetylaminobutanal$L-Pipecolate; Pipecolinic acid; Pipecolic acid; 2-Piperidinecarboxylic acid
E743	row2945;row413;row4252;row5215;row6238;row846	row2945_M+H[1+];row413_M+H2O+H[1+];row4252_M-CO2+H[1+];row5215_M-H2O+H[1+];row6238_M-NH3+H[1+];row846_M(C13)+H[1+]	C05936;C00408	N4-Acetylaminobutanal$L-Pipecolate; Pipecolinic acid; Pipecolic acid; 2-Piperidinecarboxylic acid
E744	row6796	row6796_M+Na[1+]	C00864	(R)-Pantothenate
E747	row2459;row2938;row4013	row2459_M-HCOOH+H[1+];row2938_M-CO+H[1+];row4013_M+Na[1+]	C00864	(R)-Pantothenate
E748	row413;row415;row4211;row7164;row7266	row413_M-C3H4O2+H[1+];row415_M-NH3+H[1+];row4211_M-H2O+H[1+];row7164_M-H4O2+H[1+];row7266_M(C13)+2H[2+]	C00864	(R)-Pantothenate
E754	row4045;row6754	row4045_M+H[1+];row6754_M(C13)+H[1+]	C00588;C05594	Choline phosphate$3-Methoxy-4-hydroxyphenylethyleneglycol
E757	row3220;row415;row5502;row611;row6192;row6238	row3220_M-CO+H[1+];row415_M+H2O+H[1+];row5502_M-CO2+H[1+];row611_M+H[1+];row6192_M-HCOOH+H[1+];row6238_M-C3H4O2+H[1+]	C00588;C05594	Choline phosphate$3-Methoxy-4-hydroxyphenylethyleneglycol
E760	row1175	row1175_M+Na[1+]	CE6316	N,N-dimethyldopaminequinone
E762	row2353;row415	row2353_M[1+];row415_M+Na[1+]	CE6316	N,N-dimethyldopaminequinone
E767	row1409;row418;row9252	row1409_M[1+];row418_M-C3H4O2+H[1+];row9252_M+H[1+]	CE5309;CE5321	3-oxo-8(R)-hydroxy-hexadeca-6E,10Z-dienoate$3-oxo-8(S)-hydroxy-hexadeca-6E,10Z-dienoate
E771	row424	row424_M+Na[1+]	CE0232;CE1272;C05446	5beta-cholestane-3alpha,7alpha,12alpha,27-tetraol$5beta-cholestane-3alpha,7alpha,12alpha,25-tetrol$3alpha,7alpha,12alpha,26-Tetrahydroxy-5beta-cholestane
E776	row6864;row9659	row6864_M-HCOOH+H[1+];row9659_M-H2O+H[1+]	CE1272;C05446	5beta-cholestane-3alpha,7alpha,12alpha,25-tetrol$3alpha,7alpha,12alpha,26-Tetrahydroxy-5beta-cholestane
E781	row6822	row6822_M+Na[1+]	C05711;C00475	gamma-Glutamyl-beta-cyanoalanine$Cytidine
E783	row840	row840_M+H[1+]	C05711;C00475	gamma-Glutamyl-beta-cyanoalanine$Cytidine
E785	row1416	row1416_M+H[1+]	CE5730
E795	row7916	row7916_M+Na[1+]	CE5700	12-hydroperoxyeicosatetraenoate glyceryl ester
E796	row1188;row1381;row3531;row9728	row1188_M-H2O+H[1+];row1381_M-H4O2+H[1+];row3531_M-CO+H[1+];row9728_M-C3H4O2+H[1+]	CE5700	12-hydroperoxyeicosatetraenoate glyceryl ester
E801	row7896;row8250	row7896_M-H2O+H[1+];row8250_M+H2O+H[1+]	C00174	Acid
E804	row2994;row3824;row4722	row2994_M-H2O+H[1+];row3824_M+H[1+];row4722_M+Na[1+]	C00174	Acid
E807	row433;row6134	row433_M+Na[1+];row6134_M+H2O+H[1+]	CE5306;CE5318	3(S),8(R)-dihydroxy-6E,10Z-hexadecadienoate$3(S),8(S)-dihydroxy-6E,10Z-hexadecadienoate
E808	row6495;row894	row6495_M+H[1+];row894_M[1+]	CE5306;CE5318	3(S),8(R)-dihydroxy-6E,10Z-hexadecadienoate$3(S),8(S)-dihydroxy-6E,10Z-hexadecadienoate
E811	row2029;row2695;row2783;row5469;row8728;row969	row2029_M+H[1+];row2695_M-H2O+H[1+];row2783_M-C3H4O2+H[1+];row5469_M+H2O+H[1+];row8728_M-H4O2+H[1+];row969_M-CO+H[1+]	C05487;C05475;C05478	17alpha,21-Dihydroxypregnenolone$11beta,21-Dihydroxy-5beta-pregnane-3,20-dione; 5beta-Pregnane-11beta,21-diol-3,20-dione$3alpha,21-Dihydroxy-5beta-pregnane-11,20-dione; 5beta-Pregnane-3alpha,21-diol-11,20-dione
E819	row2365;row3439;row4346;row7278;row7722	row2365_M+H2O+H[1+];row3439_M-H2O+H[1+];row4346_M-H4O2+H[1+];row7278_M+H[1+];row7722_M-NH3+H[1+]	C12448;egme	Ecgonine methyl ester; Methyl ecgonine$ecgonine methyl ester
E823	row3391	row3391_M+Na[1+]	C08281	Docosanoic acid; Docosanoate; Behenic acid
E838	row2415;row668	row2415_M+H[1+];row668_M+NaCl[1+]	CE5707	11-hydroxyeicosatetraenoate glyceryl ester
E840	row8119	row8119_M+Na[1+]	C18038;C05138;C04518;C05485	$17alpha-Hydroxypregnenolone$17alpha,20alpha-Dihydroxypregn-4-en-3-one$21-Hydroxypregnenolone
E842	row1678;row4381	row1678_M+H[1+];row4381_M+HCOOK[1+]	C18038;C05138;C04518;C05485	$17alpha-Hydroxypregnenolone$17alpha,20alpha-Dihydroxypregn-4-en-3-one$21-Hydroxypregnenolone
E844	row2909;row469;row5071;row519;row6042	row2909_M+HCOONa[1+];row469_M-H2O+H[1+];row5071_M-HCOOH+H[1+];row519_M+Na[1+];row6042_M-CO2+H[1+]	C18038;C05138;C04518;C05485	$17alpha-Hydroxypregnenolone$17alpha,20alpha-Dihydroxypregn-4-en-3-one$21-Hydroxypregnenolone
E849	row5389	row5389_M-H2O+H[1+]	CE2209	5alpha-androstane-3alpha,17beta-diol
E855	row3511;row469;row4753	row3511_M-CO+H[1+];row469_M+Na[1+];row4753_M-H2O+H[1+]	CE2209	5alpha-androstane-3alpha,17beta-diol
E857	row3480;row5648	row3480_M-HCOOH+H[1+];row5648_M+H[1+]	CE2209	5alpha-androstane-3alpha,17beta-diol
E860	row1058;row833	row1058_M-H2O+H[1+];row833_M+H2O+H[1+]	CE6429;CE6423;CE6420;CE6426;CE6438;CE6432;CE6435	$$$$$$
E861	row1208;row3325;row469	row1208_M+H[1+];row3325_M(C13)+H[1+];row469_M-CO2+H[1+]	CE6429;CE6423;CE6420;CE6426;CE6438;CE6432;CE6435	$$$$$$
E863	row8439	row8439_M+Na[1+]	C00410	Progesterone; 4-Pregnene-3,20-dione
E866	row469;row5071	row469_M+H[1+];row5071_M-CO+H[1+]	C00410	Progesterone; 4-Pregnene-3,20-dione
E867	row1331	row1331_M-H2O+H[1+]	C00410	Progesterone; 4-Pregnene-3,20-dione
E869	row4367;row5988	row4367_M-CO+H[1+];row5988_M+H[1+]	C05827	3-Methylimidazole acetaldehyde
E870	row1919;row4118;row472;row8844	row1919_M(C13)+H[1+];row4118_M-H2O+H[1+];row472_M+H2O+H[1+];row8844_M-NH3+H[1+]	C05827	3-Methylimidazole acetaldehyde
E871	row473	row473_M-H2O+H[1+]	C06199	Hordenine; 4-[2-(Dimethylamino)ethyl]phenol
E874	row1629;row4696;row6577	row1629_M-NH3+H[1+];row4696_M+HCOOK[1+];row6577_M+H[1+]	C06199	Hordenine; 4-[2-(Dimethylamino)ethyl]phenol
E878	row3100;row4346;row6319;row6426	row3100_M+H[1+];row4346_M-CO+H[1+];row6319_M+H2O+H[1+];row6426_M-NH3+H[1+]	CE6205	5-methoxytryptophol
E880	row1213;row1728;row1866;row2137;row2302;row3070;row5076;row761	row1213_M+K[1+];row1728_M+H[1+];row1866_M+Na[1+];row2137_M-HCOOH+H[1+];row2302_M-H2O+H[1+];row3070_M-CO2+H[1+];row5076_M+H2O+H[1+];row761_M-CO+H[1+]	C00921	Dihydropteroate; 7,8-Dihydropteroate
E885	row1460	row1460_M+H[1+]	C08012;CE5929;CE5931;CE5924;CE6234;CE5828;CE4989;CE5663;CE7093	Levomethadyl acetate; LAAM$$$$prostaglandin H1$$20-OH-10,11-dihydro-leukotriene B4$13,14-dihydro- lipoxin A4$13,14-dihydro-15-oxo-PGE1
E901	row505;row883;row9289	row505_M+Na[1+];row883_M+2H[2+];row9289_M-H4O2+H[1+]	CE5254;CE2180;C05300;CE5250;CE5253;CE5249;C05298	17beta-estradiol-2,3-semiquinone$4-hydroxyestrone$16alpha-Hydroxyestrone$17beta-estradiol-2,3-quinone$17beta-estradiol-3,4-semiquinone$17beta-estradiol-3,4-quinone$2-Hydroxyestrone
E908	row2481;row4744	row2481_M-H4O2+H[1+];row4744_M-H2O+H[1+]	C03793	N6,N6,N6-Trimethyl-L-lysine
E914	row1121;row4944;row7181;row7561	row1121_M+H2O+H[1+];row4944_M-H2O+H[1+];row7181_M+HCOONa[1+];row7561_M+H[1+]	C06424	tetradecanoate (n-C14:0)
E917	row2664;row2999;row4801	row2664_M+Na[1+];row2999_M-H2O+H[1+];row4801_M-H4O2+H[1+]	C06424	tetradecanoate (n-C14:0)
E919	row1582	row1582_M-H2O+H[1+]	CE5947	20-COOH-10,11-dihydro-LTB4
E921	row7797	row7797_M-H2O+H[1+]	CE5947	20-COOH-10,11-dihydro-LTB4
E927	row5129	row5129_M+Na[1+]	C03078;CE1943	4-Guanidinobutanamide$spermidine dialdehyde
E935	row3714;row519	row3714_M-H2O+H[1+];row519_M+HCOONa[1+]	C00899;C00473	cis-11-retinol$Retinol
E936	row5071;row9552	row5071_M+H[1+];row9552_M(C13)+H[1+]	C00899;C00473	cis-11-retinol$Retinol
E940	row5071	row5071_M+H[1+]	CE5590;CE1754;retinol-cis-13;retinol-cis-11	13-cis-retinol$9-cis-retinol$cis-13-retinol$cis-11-retinol
E942	row1797	row1797_M-H2O+H[1+]	C04317	1-Alkyl-2-lyso-sn-glycero-3-phosphocholine
E945	row1833;row5498	row1833_M-CO+H[1+];row5498_M-H2O+H[1+]	CE5307;CE5319	3-oxo-10(R)-hydroxy-octadeca-6E,8E,12Z-trienoate$3-oxo-10(S)-hydroxy-octadeca-6E,8E,12Z-trienoate
E950	row4721	row4721_M+Na[1+]	C04805;C04742;C14749;C14748;C14778;C14770;C14771;C14769;C14768;CE5016;C14779	5-Hydroxyeicosatetraenoate$(15S)-15-Hydroxy-5,8,11-cis-13-trans-eicosatetraenoate; (15S)-15-Hydroxy-5,8,11-cis-13-trans-icosatetraenoate; (5Z,8Z,11Z,13E)-(15S)-15-Hydroxyicosa-5,8,11,13-tetraenoic acid; 15(S)-HETE$19(S)-HETE; (19S)-Hydroxyeicosatetraenoic acid; (19S)-Hydroxyicosatetraenoic acid; (19S)-Hydroxy arachidonic acid$20-Hydroxyeicosatetraenoic acid$16(R)-HETE; (5Z,8Z,11Z,14Z)-(16R)-16-Hy…
E953	row5034;row969;row9728	row5034_M+Na[1+];row969_M+H[1+];row9728_M+H2O+H[1+]	C04805;C04742;C14749;C14748;C14778;C14770;C14771;C14769;C14768;CE5016;C14779	5-Hydroxyeicosatetraenoate$(15S)-15-Hydroxy-5,8,11-cis-13-trans-eicosatetraenoate; (15S)-15-Hydroxy-5,8,11-cis-13-trans-icosatetraenoate; (5Z,8Z,11Z,13E)-(15S)-15-Hydroxyicosa-5,8,11,13-tetraenoic acid; 15(S)-HETE$19(S)-HETE; (19S)-Hydroxyeicosatetraenoic acid; (19S)-Hydroxyicosatetraenoic acid; (19S)-Hydroxy arachidonic acid$20-Hydroxyeicosatetraenoic acid$16(R)-HETE; (5Z,8Z,11Z,14Z)-(16R)-16-Hy…
E954	row4416;row4753;row9443	row4416_M-H2O+H[1+];row4753_M-HCOOH+H[1+];row9443_M+H+Na[2+]	C04805;C04742;C14749;C14748;C14778;C14770;C14771;C14769;C14768;CE5016	5-Hydroxyeicosatetraenoate$(15S)-15-Hydroxy-5,8,11-cis-13-trans-eicosatetraenoate; (15S)-15-Hydroxy-5,8,11-cis-13-trans-icosatetraenoate; (5Z,8Z,11Z,13E)-(15S)-15-Hydroxyicosa-5,8,11,13-tetraenoic acid; 15(S)-HETE$19(S)-HETE; (19S)-Hydroxyeicosatetraenoic acid; (19S)-Hydroxyicosatetraenoic acid; (19S)-Hydroxy arachidonic acid$20-Hydroxyeicosatetraenoic acid$16(R)-HETE; (5Z,8Z,11Z,14Z)-(16R)-16-Hy…
E958	row7539	row7539_M+Na[1+]	arachd;eicostet	arachidonic acid$eicosatetranoic acid
E959	row6058	row6058_M-H2O+H[1+]	arachd;eicostet	arachidonic acid$eicosatetranoic acid
E969	row3093;row7334	row3093_M-H4O2+H[1+];row7334_M+Na[1+]	C00031;C00221;C02336;C00267;C00962;C00795;C00137;C00984;C00159	D-Glucose$beta-D-Glucose$beta-D-Fructose; beta-Fruit sugar; beta-D-arabino-Hexulose; beta-Levulose; Fructose$alpha-D-Glucose$beta-D-Galactose$D-Tagatose; lyxo-Hexulose$myo-Inositol$alpha-D-Galactose$D-Mannose
E970	row1537;row3747;row8744	row1537_M+H[1+];row3747_M-H2O+H[1+];row8744_M-HCOOH+H[1+]	C00031;C00221;C02336;C00267;C00962;C00795;C00137;C00984;C00159	D-Glucose$beta-D-Glucose$beta-D-Fructose; beta-Fruit sugar; beta-D-arabino-Hexulose; beta-Levulose; Fructose$alpha-D-Glucose$beta-D-Galactose$D-Tagatose; lyxo-Hexulose$myo-Inositol$alpha-D-Galactose$D-Mannose
E973	row1078;row1630;row2896;row3749;row7606;row9241	row1078_M+H[1+];row1630_M-CO+H[1+];row2896_M-HCOOH+H[1+];row3749_M-H2O+H[1+];row7606_M-H4O2+H[1+];row9241_M+Na[1+]	C00031;C00221;C02336;C00267;C00962;C00795;C00137;C00984;C00159	D-Glucose$beta-D-Glucose$beta-D-Fructose; beta-Fruit sugar; beta-D-arabino-Hexulose; beta-Levulose; Fructose$alpha-D-Glucose$beta-D-Galactose$D-Tagatose; lyxo-Hexulose$myo-Inositol$alpha-D-Galactose$D-Mannose
E974	row4494	row4494_M+Na[1+]	C01019	6-Deoxy-L-galactose; L-Fucose
E975	row8156	row8156_M+H[1+]	C01019	6-Deoxy-L-galactose; L-Fucose
E976	row9024	row9024_M+H[1+]	C01019	6-Deoxy-L-galactose; L-Fucose
E978	row2650	row2650_M+H[1+]	C01019	6-Deoxy-L-galactose; L-Fucose
E979	row5984;row8295	row5984_M-H4O2+H[1+];row8295_M-H2O+H[1+]	C01019	6-Deoxy-L-galactose; L-Fucose
E980	row1537;row3093;row3747;row4309;row7190;row7334	row1537_M+H[1+];row3093_M-H4O2+H[1+];row3747_M-H2O+H[1+];row4309_M+HCOONa[1+];row7190_M[1+];row7334_M+Na[1+]	C13747;C07480	1,7-Dimethylxanthine; Paraxanthine$
E981	row1078;row1630;row3749;row7606;row9241	row1078_M+H[1+];row1630_M-CO+H[1+];row3749_M-H2O+H[1+];row7606_M-H4O2+H[1+];row9241_M+Na[1+]	C13747;C07480	1,7-Dimethylxanthine; Paraxanthine$
E986	row533	row533_M+Na[1+]	CE5305;CE5317	3(S),6(R)-dihydroxy-tetradec-8Z-enoate$3(S),6(S)-dihydroxy-tetradec-8Z-enoate
E990	row2402;row3714;row4111;row5071;row5755	row2402_M+HCOONa[1+];row3714_M-H4O2+H[1+];row4111_M+Na[1+];row5071_M-H2O+H[1+];row5755_M+H+Na[2+]	C00219	arachidonic acid
E991	row2902;row5891;row9762	row2902_M+2H[2+];row5891_M-C3H4O2+H[1+];row9762_M+H[1+]	C00219	arachidonic acid
E993	row2723	row2723_M+Na[1+]	CE2204	25-hydroxyvitamin D3-26,23-lactone
E994	row3282;row5517	row3282_M+H[1+];row5517_M(C13)+H[1+]	CE2204	25-hydroxyvitamin D3-26,23-lactone
E997	row1531	row1531_M+Na[1+]	CE2207	24-oxo-1alpha,23,25-trihydroxyvitamin D3
E1000	row3282;row3447;row5657;row6118	row3282_M-H2O+H[1+];row3447_M-C3H4O2+H[1+];row5657_M+Na[1+];row6118_M-CO2+H[1+]	CE2207	24-oxo-1alpha,23,25-trihydroxyvitamin D3
E1004	row2610;row6670;row8196;row8313;row9005	row2610_M-HCOOH+H[1+];row6670_M-NH3+H[1+];row8196_M-CO2+H[1+];row8313_M+H[1+];row9005_M(C13)+H[1+]	C00078;C00525	L-Tryptophan$D-Tryptophan
E1007	row1577;row1809;row2334;row4561;row6447;row6950;row8185	row1577_M-H4O2+H[1+];row1809_M-CO+H[1+];row2334_M-H2O+H[1+];row4561_M-CO2+H[1+];row6447_M+H[1+];row6950_M-NH3+H[1+];row8185_M(C13)+H[1+]	C00078;C00525	L-Tryptophan$D-Tryptophan
E1009	row1719;row3646;row5927;row6470;row7836	row1719_M-C3H4O2+H[1+];row3646_M+H[1+];row5927_M-NH3+H[1+];row6470_M-H2O+H[1+];row7836_M-CO+H[1+]	C00534	Pyridoxamine
E1013	row1075;row3944;row8572;row9799	row1075_M+H2O+H[1+];row3944_M-NH3+H[1+];row8572_M-H2O+H[1+];row9799_M+H[1+]	C00534	Pyridoxamine
E1029	row823	row823_M+H[1+]	C05356;C00959;C04685;C04686;C05966;C05965;C14813;C02165;C04849;C14781	5-Hydroperoxy-6-trans-8,11,14-cis-eicosatetraenoate$Prostaglandin B1$(13E)-(15S)-15-Hydroxy-9-oxoprosta-10,13-dienoate; Prostaglandin A1; PGA1$(13E)-(15S)-15-Hydroxy-9-oxoprosta-11,13-dienoate; Prostaglandin C1$15(S)-HPETE; (5Z,8Z,11Z,13E)-(15S)-15-Hydroperoxyicosa-5,8,11,13-tetraenoic acid; 15-Hydroperoxyeicosatetraenoate; 15-Hydroperoxyicosatetraenoate; 15-Hydroperoxyeicosatetraenoic acid; 15-H…
E1030	row688;row8100	row688_M-H2O+H[1+];row8100_M+H2O+H[1+]	C05356;C00959;C04685;C04686;C05966;C05965;C14813;C02165;C04849;C14781	5-Hydroperoxy-6-trans-8,11,14-cis-eicosatetraenoate$Prostaglandin B1$(13E)-(15S)-15-Hydroxy-9-oxoprosta-10,13-dienoate; Prostaglandin A1; PGA1$(13E)-(15S)-15-Hydroxy-9-oxoprosta-11,13-dienoate; Prostaglandin C1$15(S)-HPETE; (5Z,8Z,11Z,13E)-(15S)-15-Hydroperoxyicosa-5,8,11,13-tetraenoic acid; 15-Hydroperoxyeicosatetraenoate; 15-Hydroperoxyicosatetraenoate; 15-Hydroperoxyeicosatetraenoic acid; 15-H…
E1033	row1208	row1208_M+Na[1+]	C05356;C00959;C04685;C04686;C05966;C05965;C14813;C02165;C04849;C14781	5-Hydroperoxy-6-trans-8,11,14-cis-eicosatetraenoate$Prostaglandin B1$(13E)-(15S)-15-Hydroxy-9-oxoprosta-10,13-dienoate; Prostaglandin A1; PGA1$(13E)-(15S)-15-Hydroxy-9-oxoprosta-11,13-dienoate; Prostaglandin C1$15(S)-HPETE; (5Z,8Z,11Z,13E)-(15S)-15-Hydroperoxyicosa-5,8,11,13-tetraenoic acid; 15-Hydroperoxyeicosatetraenoate; 15-Hydroperoxyicosatetraenoate; 15-Hydroperoxyeicosatetraenoic acid; 15-H…
E1037	row1795;row3211;row548;row6191;row972	row1795_M-H2O+H[1+];row3211_M+H[1+];row548_M+H2O+H[1+];row6191_M-CO+H[1+];row972_M+K[1+]	C02576	Perillyl aldehyde; Perillaldehyde
E1042	row1139;row1795;row3211;row548;row6191;row8882;row903	row1139_M+K[1+];row1795_M-H4O2+H[1+];row3211_M-H2O+H[1+];row548_M+H[1+];row6191_M-HCOOH+H[1+];row8882_M+H2O+H[1+];row903_M-CO+H[1+]	CE2061
E1046	row5674;row7762;row8482;row9587	row5674_M+H[1+];row7762_M-H4O2+H[1+];row8482_M-H2O+H[1+];row9587_M-NH3+H[1+]	C00064;C05100;C00819	L-Glutamine$3-Ureidoisobutyrate$D-Glutamine; D-2-Aminoglutaramic acid
E1048	row555	row555_M-H2O+H[1+]	C00064;C05100;C00819	L-Glutamine$3-Ureidoisobutyrate$D-Glutamine; D-2-Aminoglutaramic acid
E1053	row5674;row7604;row7762;row8482;row9179	row5674_M+H2O+H[1+];row7604_M(C13)+H[1+];row7762_M-H2O+H[1+];row8482_M+H[1+];row9179_M-H4O2+H[1+]	C00906	5,6-Dihydrothymine
E1055	row2432;row555;row5612	row2432_M-HCOOH+H[1+];row555_M+H[1+];row5612_M-CO2+H[1+]	C00906	5,6-Dihydrothymine
E1056	row6800	row6800_M-H2O+H[1+]	C00906	5,6-Dihydrothymine
E1059	row2443;row3766;row7762;row8482	row2443_M+H[1+];row3766_M-NH3+H[1+];row7762_M-HCOOH+H[1+];row8482_M-CO+H[1+]	C03680	4-Imidazolone-5-propanoate
E1061	row2540	row2540_M-H2O+H[1+]	C03680	4-Imidazolone-5-propanoate
E1064	row3066	row3066_M+H[1+]	C03680	4-Imidazolone-5-propanoate
E1066	row2019;row2443;row5674;row8482;row968	row2019_M+2H[2+];row2443_M-H2O+H[1+];row5674_M-CO+H[1+];row8482_M-HCOOH+H[1+];row968_M-CO2+H[1+]	C00439	N-Formimidoyl-L-glutamate
E1069	row3066	row3066_M-H2O+H[1+]	C00439	N-Formimidoyl-L-glutamate
E1071	row3818;row7762;row8482;row9179	row3818_M(C13)+H[1+];row7762_M+H[1+];row8482_M+H2O+H[1+];row9179_M-H2O+H[1+]	C05130	Imidazole-4-acetaldehyde; Imidazole acetaldehyde
E1073	row3685;row6800	row3685_M(C13)+H[1+];row6800_M+H[1+]	C05130	Imidazole-4-acetaldehyde; Imidazole acetaldehyde
E1074	row7821	row7821_M-H2O+H[1+]	C05130	Imidazole-4-acetaldehyde; Imidazole acetaldehyde
E1078	row3259;row7672;row9403	row3259_M+H[1+];row7672_M+Na[1+];row9403_M-C3H4O2+H[1+]	CE5528
E1081	row1962;row3569;row557;row5600;row6186;row9634;row9789	row1962_M-H4O2+H[1+];row3569_M+H+Na[2+];row557_M-HCOOH+H[1+];row5600_M-CO2+H[1+];row6186_M+2H[2+];row9634_M-C3H4O2+H[1+];row9789_M-H2O+H[1+]	CE5528
E1093	row3274;row6994	row3274_M+H[1+];row6994_M-C3H4O2+H[1+]	C02838	L-Octanoylcarnitine
E1096	row3173;row4350;row566	row3173_M-H4O2+H[1+];row4350_M-H2O+H[1+];row566_M+H[1+]	C02838	L-Octanoylcarnitine
E1100	row1388	row1388_M+H[1+]	C00248	Lipoamide; Thioctic acid amide
E1103	row3920	row3920_M+Na[1+]	C11924	Perillic acid
E1104	row9150	row9150_M+H[1+]	C11924	Perillic acid
E1108	row1629;row3569;row4714;row5608;row567;row6191;row9284	row1629_M-H2O+H[1+];row3569_M+H[1+];row4714_M-HCOOH+H[1+];row5608_M-H4O2+H[1+];row567_M+K[1+];row6191_M-CO2+H[1+];row9284_M+H2O+H[1+]	C11924	Perillic acid
E1110	row2727	row2727_M-H2O+H[1+]	C00441;C03508	L-Aspartate 4-semialdehyde; Aspartate beta-semialdehyde; L-Aspartic 4-semialdehyde$L-2-Amino-3-oxobutanoic acid; L-2-Amino-3-oxobutanoate; L-2-Amino-acetoacetate; (S)-2-Amino-3-oxobutanoic acid
E1113	row570;row7143;row7822	row570_M-H4O2+H[1+];row7143_M-NH3+H[1+];row7822_M+H[1+]	C00441;C03508	L-Aspartate 4-semialdehyde; Aspartate beta-semialdehyde; L-Aspartic 4-semialdehyde$L-2-Amino-3-oxobutanoic acid; L-2-Amino-3-oxobutanoate; L-2-Amino-acetoacetate; (S)-2-Amino-3-oxobutanoic acid
E1116	row6389	row6389_M-H2O+H[1+]	C02744	Psychosine sulfate
E1118	row4080;row5111;row580;row8383;row8615	row4080_M+H2O+H[1+];row5111_M-H2O+H[1+];row580_M+HCOOK[1+];row8383_M+Na[1+];row8615_M+H[1+]	C00696;C04853;C06315;C06314;C00584;C04654;C04671;C01312;C02198;C00427	Prostaglandin D2$w-hydroxyl leukotriene B4$Lipoxin B4; LXB4; 5S,14R,15S-Trihydroxy-6E,8Z,10E,12E-eicosatetraenoic acid; (6E,8Z,10E,12E)-(5S,14R,15S)-Trihydroxyicosa-6,8,10,12-tetraenoic acid$Lipoxin A4; LXA4; 5S,6R,15S-Trihydroxy-7E,9E,11Z,13E-eicosatetraenoic acid; (7E,9E,11Z,13E)-(5S,6R,15S)-5,6,15-Trihydroxyicosa-7,9,11,13-tetraenoic acid$Prostaglandin E2$(13E)-11alpha-Hydroxy-9,15-dioxoprost-…
E1127	row666	row666_M+Na[1+]	C00670	sn-Glycero-3-phosphocholine
E1129	row5198	row5198_M-H2O+H[1+]	C00670	sn-Glycero-3-phosphocholine
E1133	row2564;row3684;row4705;row4757;row582;row8768	row2564_M-C3H4O2+H[1+];row3684_M-H2O+H[1+];row4705_M-CO+H[1+];row4757_M-H4O2+H[1+];row582_M-HCOOH+H[1+];row8768_M+H+Na[2+]	C00670	sn-Glycero-3-phosphocholine
E1136	row5757;row584;row948	row5757_M-CO2+H[1+];row584_M-C3H4O2+H[1+];row948_M-H2O+H[1+]	CE5525;C03958	12-oxo-20-carboxy-leukotriene B4$Thyrotropin releasing hormone; TRH; Protirelin; Thyroliberin
E1147	row3259;row7672	row3259_M+H[1+];row7672_M+Na[1+]	C04785;C16321	13(S)-HPOT; (9Z,11E,14Z)-(13S)-13-Hydroperoxyoctadeca-9,11,14-trienoic acid; (9Z,11E,14Z)-(13S)-Hydroperoxyoctadeca-(9,11,14)-trienoate; 13(S)-HpOTrE$9(S)-HPOT; (10E,12Z,15Z)-(9S)-9-Hydroperoxyoctadeca-10,12,15-trienoic acid; 9(S)-HpOTrE
E1151	row591;row6640;row8778	row591_M+H[1+];row6640_M+H2O+H[1+];row8778_M+2H[2+]	C03012;C14785	Naphthalene-1,2-diol; 1,2-Naphthalenediol; beta-Naphthohydroquinone; 1,2-Dihydroxynaphthalene$
E1156	row1105	row1105_M+H[1+]	CE1918;CE5629	5-hydroxytryptophol$1,2-dehydrosalsolinol
E1157	row3800;row4306;row591;row731	row3800_M-H2O+H[1+];row4306_M+H2O+H[1+];row591_M-NH3+H[1+];row731_M(C13)+H[1+]	CE1918;CE5629	5-hydroxytryptophol$1,2-dehydrosalsolinol
E1164	row6887;row7191;row7839	row6887_M(C13)+H[1+];row7191_M+H[1+];row7839_M-CO+H[1+]	CE2440;CE2442;CE2433	4Z,7Z,10Z-hexadecatrienoyl-CoA$3Z,7Z,10Z-hexadecatrienoyl-CoA$trans,cis,cis-2,7,10-hexadecatrienoyl-CoA
E1169	row2429;row3119;row3297;row599	row2429_M+H[1+];row3119_M[1+];row3297_M+Na[1+];row599_M+H2O+H[1+]	C14860
E1171	row1537	row1537_M+Na[1+]	CE4970;CE4968	2-methylbutyrylglycine$isovalerylglycine
E1173	row1078;row608	row1078_M+Na[1+];row608_M[1+]	CE4970;CE4968	2-methylbutyrylglycine$isovalerylglycine
E1177	row1385;row1813;row2017;row2449;row3523;row6012;row608;row768	row1385_M-H4O2+H[1+];row1813_M+H[1+];row2017_M-C3H4O2+H[1+];row2449_M-HCOOH+H[1+];row3523_M-H2O+H[1+];row6012_M-CO2+H[1+];row608_M-NH3+H[1+];row768_M-CO+H[1+]	C00437	N2-Acetyl-L-ornithine
E1181	row8639	row8639_M-H2O+H[1+]	C05581	3-Methoxy-4-hydroxyphenylacetaldehyde
E1183	row9461	row9461_M+Na[1+]	C05581	3-Methoxy-4-hydroxyphenylacetaldehyde
E1184	row9052	row9052_M-H2O+H[1+]	C05581	3-Methoxy-4-hydroxyphenylacetaldehyde
E1195	row2340;row5984;row6010;row617;row8080	row2340_M-CO+H[1+];row5984_M-NH3+H[1+];row6010_M-H2O+H[1+];row617_M+H[1+];row8080_M+H2O+H[1+]	C03239;C02946;C04076	6-Amino-2-oxohexanoate; 2-Oxo-6-aminocaproate$4-Acetamidobutanoate$L-2-Aminoadipate 6-semialdehyde; 2-Aminoadipate 6-semialdehyde
E1198	row6010;row617;row9324;row997	row6010_M+H[1+];row617_M+H2O+H[1+];row9324_M-NH3+H[1+];row997_M(C13)+H[1+]	C04092;C00450	delta1-Piperideine-2-carboxylate; 1,2-Didehydropiperidine-2-carboxylate$2,3,4,5-Tetrahydropyridine-2-carboxylate; delta1-Piperideine-6-L-carboxylate
E1203	row2063;row2628;row3962;row6652;row9239	row2063_M+HCOOK[1+];row2628_M+2H[2+];row3962_M+K[1+];row6652_M-H2O+H[1+];row9239_M+H[1+]	C05454;C05444	3alpha,7alpha,12alpha-Trihydroxy-5beta-cholestane$3alpha,7alpha,26-Trihydroxy-5beta-cholestane; 5beta-Cholestane-3alpha,7alpha,26-triol
E1211	row2455	row2455_M+H[1+]	C02999	N-Acetylmuramoyl-Ala; N-Acetyl-D-muramoyl-L-alanine
E1217	row5208	row5208_M+Na[1+]	C02999	N-Acetylmuramoyl-Ala; N-Acetyl-D-muramoyl-L-alanine
E1218	row3026;row8351	row3026_M+H[1+];row8351_M+H2O+H[1+]	C02999	N-Acetylmuramoyl-Ala; N-Acetyl-D-muramoyl-L-alanine
E1222	row4659;row656	row4659_M-C3H4O2+H[1+];row656_M+H[1+]	C11134;tststeroneglc	Testosterone glucuronide; Testosterone 17beta-(beta-D-glucuronide)$testosterone glucuronide
E1223	row3978	row3978_M+H[1+]	dmhptcrn	2,6 dimethylheptanoyl carnitine
E1224	row1694;row3422	row1694_M+Na[1+];row3422_M-HCOOH+H[1+]	dmhptcrn	2,6 dimethylheptanoyl carnitine
E1225	row4276	row4276_M-H2O+H[1+]	dmhptcrn	2,6 dimethylheptanoyl carnitine
E1226	row1621	row1621_M+H[1+]	dmhptcrn	2,6 dimethylheptanoyl carnitine
E1228	row7311	row7311_M+Na[1+]	dmhptcrn	2,6 dimethylheptanoyl carnitine
E1232	row663;row8378	row663_M+NaCl[1+];row8378_M+Na[1+]	C04042;C01953;C03681;C05479	20alpha-Hydroxy-4-pregnen-3-one; 20alpha-Hydroxypregn-4-en-3-one; 20alpha-Hydroxyprogesterone$Pregnenolone; 5-Pregnen-3beta-ol-20-one; 3beta-Hydroxypregn-5-en-20-one$5alpha-Pregnane-3,20-dione$5beta-Pregnane-3,20-dione
E1233	row1632;row5259	row1632_M+H2O+H[1+];row5259_M+H[1+]	C04042;C01953;C03681;C05479	20alpha-Hydroxy-4-pregnen-3-one; 20alpha-Hydroxypregn-4-en-3-one; 20alpha-Hydroxyprogesterone$Pregnenolone; 5-Pregnen-3beta-ol-20-one; 3beta-Hydroxypregn-5-en-20-one$5alpha-Pregnane-3,20-dione$5beta-Pregnane-3,20-dione
E1234	row1950;row6042	row1950_M+Na[1+];row6042_M-CO+H[1+]	C04042;C01953;C03681	20alpha-Hydroxy-4-pregnen-3-one; 20alpha-Hydroxypregn-4-en-3-one; 20alpha-Hydroxyprogesterone$Pregnenolone; 5-Pregnen-3beta-ol-20-one; 3beta-Hydroxypregn-5-en-20-one$5alpha-Pregnane-3,20-dione
E1236	row1950	row1950_M+Na[1+]	C05479	5beta-Pregnane-3,20-dione
E1238	row9794	row9794_M+H[1+]	C00106	Uracil
E1239	row3421;row665	row3421_M-H2O+H[1+];row665_M-CO+H[1+]	C00106	Uracil
E1240	row7243	row7243_M+H[1+]	C00106	Uracil
E1241	row669;row7136	row669_M-H2O+H[1+];row7136_M+H[1+]	C04494	Guanosine 3'-diphosphate 5'-triphosphate; Guanosine 5'-triphosphate,3'-diphosphate
E1242	row4925	row4925_M+H[1+]	C04494	Guanosine 3'-diphosphate 5'-triphosphate; Guanosine 5'-triphosphate,3'-diphosphate
E1250	row1708;row3983;row6330;row6613;row9390	row1708_M-C3H4O2+H[1+];row3983_M+3H[3+];row6330_M+H[1+];row6613_M+H2O+H[1+];row9390_M-H2O+H[1+]	C05301;hestratriol;C05141;CE2179	2-Hydroxyestradiol-17beta; 2-OH-Estradiol$4,17 dihydroxy estradiol$Estriol; 1,3,5(10)-Estratriene-3,16-alpha,17beta-triol$4-hydroxy-17beta-estradiol
E1256	row2492	row2492_M+H[1+]	C01124;C05469;C00735;C05473	18-Hydroxycorticosterone$17alpha,21-Dihydroxy-5beta-pregnane-3,11,20-trione; 5beta-Pregnane-17alpha,21-diol-3,11,20-trione; 4,5beta-Dihydrocortisone$Cortisol; Hydrocortisone; 11beta,17alpha,21-Trihydroxy-4-pregnene-3,20-dione; Kendall's compound F; Reichstein's substance M$11beta,21-Dihydroxy-3,20-oxo-5beta-pregnan-18-al
E1258	row3392;row3905;row3969;row6212;row688	row3392_M-C3H4O2+H[1+];row3905_M(C13)+H[1+];row3969_M-H2O+H[1+];row6212_M-HCOOH+H[1+];row688_M-CO2+H[1+]	C01124;C05469;C00735;C05473	18-Hydroxycorticosterone$17alpha,21-Dihydroxy-5beta-pregnane-3,11,20-trione; 5beta-Pregnane-17alpha,21-diol-3,11,20-trione; 4,5beta-Dihydrocortisone$Cortisol; Hydrocortisone; 11beta,17alpha,21-Trihydroxy-4-pregnene-3,20-dione; Kendall's compound F; Reichstein's substance M$11beta,21-Dihydroxy-3,20-oxo-5beta-pregnan-18-al
E1259	row1526	row1526_M-H2O+H[1+]	C01124;C05469;C00735;C05473	18-Hydroxycorticosterone$17alpha,21-Dihydroxy-5beta-pregnane-3,11,20-trione; 5beta-Pregnane-17alpha,21-diol-3,11,20-trione; 4,5beta-Dihydrocortisone$Cortisol; Hydrocortisone; 11beta,17alpha,21-Trihydroxy-4-pregnene-3,20-dione; Kendall's compound F; Reichstein's substance M$11beta,21-Dihydroxy-3,20-oxo-5beta-pregnan-18-al
E1260	row6924	row6924_M+Na[1+]	C04843;C04741;C05959;C14814;C00639;C14782	(5Z,9E,14Z)-(8xi,11xi,12S)-8,11,12-Trihydroxyicosa-5,9,14-trienoate; (5Z,9E,14Z)-(8xi,11xi,12S)-8,11,12-Trihydroxyicosa-5,9,14-trienoic acid; Trioxilin A3$Alprostadil; Prostaglandin E1; (13E)-(15S)-11alpha,15-Dihydroxy-9-oxoprost-13-enoate$11-epi-Prostaglandin F2alpha; 11-epi-Prostaglandin F2a; 11-epi-PGF2alpha; 11-epi-PGF2a$11,14,15-THETA; 11,14,15-Trihydroxyicosatrienoic acid; (5Z,8Z,12E)-11,14…
E1261	row823	row823_M-H2O+H[1+]	C04843;C04741;C05959;C14814;C00639;C14782	(5Z,9E,14Z)-(8xi,11xi,12S)-8,11,12-Trihydroxyicosa-5,9,14-trienoate; (5Z,9E,14Z)-(8xi,11xi,12S)-8,11,12-Trihydroxyicosa-5,9,14-trienoic acid; Trioxilin A3$Alprostadil; Prostaglandin E1; (13E)-(15S)-11alpha,15-Dihydroxy-9-oxoprost-13-enoate$11-epi-Prostaglandin F2alpha; 11-epi-Prostaglandin F2a; 11-epi-PGF2alpha; 11-epi-PGF2a$11,14,15-THETA; 11,14,15-Trihydroxyicosatrienoic acid; (5Z,8Z,12E)-11,14…
E1262	row688;row8100	row688_M-H4O2+H[1+];row8100_M+H[1+]	C04843;C04741;C05959;C14814;C00639;C14782	(5Z,9E,14Z)-(8xi,11xi,12S)-8,11,12-Trihydroxyicosa-5,9,14-trienoate; (5Z,9E,14Z)-(8xi,11xi,12S)-8,11,12-Trihydroxyicosa-5,9,14-trienoic acid; Trioxilin A3$Alprostadil; Prostaglandin E1; (13E)-(15S)-11alpha,15-Dihydroxy-9-oxoprost-13-enoate$11-epi-Prostaglandin F2alpha; 11-epi-Prostaglandin F2a; 11-epi-PGF2alpha; 11-epi-PGF2a$11,14,15-THETA; 11,14,15-Trihydroxyicosatrienoic acid; (5Z,8Z,12E)-11,14…
E1264	row1460;row4482;row4685;row8177;row833	row1460_M[1+];row4482_M+K[1+];row4685_M-CO+H[1+];row8177_M-HCOOH+H[1+];row833_M+Na[1+]	C04843;C04741;C05959;C14814;C00639;C14782	(5Z,9E,14Z)-(8xi,11xi,12S)-8,11,12-Trihydroxyicosa-5,9,14-trienoate; (5Z,9E,14Z)-(8xi,11xi,12S)-8,11,12-Trihydroxyicosa-5,9,14-trienoic acid; Trioxilin A3$Alprostadil; Prostaglandin E1; (13E)-(15S)-11alpha,15-Dihydroxy-9-oxoprost-13-enoate$11-epi-Prostaglandin F2alpha; 11-epi-Prostaglandin F2a; 11-epi-PGF2alpha; 11-epi-PGF2a$11,14,15-THETA; 11,14,15-Trihydroxyicosatrienoic acid; (5Z,8Z,12E)-11,14…
E1267	row3182;row3719;row6090;row688;row7629	row3182_M-CO+H[1+];row3719_M+HCOONa[1+];row6090_M-H2O+H[1+];row688_M+H[1+];row7629_M+K[1+]	C00909	Leukotriene A4
E1268	row1058	row1058_M+Na[1+]	C00909	Leukotriene A4
E1275	row4704;row688;row9383	row4704_M-C3H4O2+H[1+];row688_M+Na[1+];row9383_M+HCOONa[1+]	C14762;C14826;C14825	13(S)-HODE; (13S)-Hydroxyoctadecadienoic acid; (9Z, 11E)-(13S)-13-Hydroxyoctadeca-9,11-dienoic acid$12(13)-EpOME; (12R,13S)-(9Z)-12,13-Epoxyoctadecenoic acid$9(10)-EpOME; (9R,10S)-(12Z)-9,10-Epoxyoctadecenoic acid
E1277	row1084;row2428;row9043	row1084_M-H2O+H[1+];row2428_M+H[1+];row9043_M-H4O2+H[1+]	C14762;C14826;C14825	13(S)-HODE; (13S)-Hydroxyoctadecadienoic acid; (9Z, 11E)-(13S)-13-Hydroxyoctadeca-9,11-dienoic acid$12(13)-EpOME; (12R,13S)-(9Z)-12,13-Epoxyoctadecenoic acid$9(10)-EpOME; (9R,10S)-(12Z)-9,10-Epoxyoctadecenoic acid
E1283	row6090	row6090_M+H[1+]	C00777;C15493	Retinoate$9-cis-Retinoic acid
E1296	row3472;row5594;row9874	row3472_M+H[1+];row5594_M-H2O+H[1+];row9874_M[1+]	C05488;C05497;C05477;C02140	11-Deoxycortisol; Cortodoxone$21-Deoxycortisol; 4-Pregnene-11beta,17alpha-diol-3,20-dione; 11beta,17alpha-Dihydroxyprogesterone$21-Hydroxy-5beta-pregnane-3,11,20-trione$Corticosterone; 11beta,21-Dihydroxy-4-pregnene-3,20-dione; Kendall's compound B; Reichstein's substance H
E1299	row3719;row3905;row688;row9383;row969	row3719_M+Na[1+];row3905_M[1+];row688_M-HCOOH+H[1+];row9383_M+H[1+];row969_M-CO2+H[1+]	C05489;C05471;C05474	11beta,17alpha,21-Trihydroxypregnenolone$11beta,17alpha,21-Trihydroxy-5beta-pregnane-3,20-dione; 5beta-Pregnane-11beta,17alpha,21-triol-3,20-dione$3alpha,11beta,21-Trihydroxy-20-oxo-5beta-pregnan-18-al
E1300	row3472;row5594	row3472_M-H2O+H[1+];row5594_M-H4O2+H[1+]	C05489;C05471;C05474	11beta,17alpha,21-Trihydroxypregnenolone$11beta,17alpha,21-Trihydroxy-5beta-pregnane-3,20-dione; 5beta-Pregnane-11beta,17alpha,21-triol-3,20-dione$3alpha,11beta,21-Trihydroxy-20-oxo-5beta-pregnan-18-al
E1308	row2136;row690	row2136_M+H[1+];row690_M+H2O+H[1+]	C11149
E1309	row1398;row6370	row1398_M+H[1+];row6370_M+Na[1+]	4nphsf	4-Nitrophenyl sulfate
E1313	row5731	row5731_M-H2O+H[1+]	4nphsf	4-Nitrophenyl sulfate
E1314	row8795	row8795_M+H[1+]	4nphsf	4-Nitrophenyl sulfate
E1320	row6864;row9659	row6864_M-CO+H[1+];row9659_M+H[1+]	C06341;C05458;C05453;CE5530;C05501;C15520;C15518;C05499;C05445	7-alpha,27-Dihydroxycholesterol$7alpha,12alpha-Dihydroxy-5alpha-cholestan-3-one$7alpha,12alpha-Dihydroxy-5beta-cholestan-3-one$7alpha,27-dihydroxycholesterol$20alpha,22beta-Dihydroxycholesterol; (22R)-20alpha,22-Dihydroxycholesterol$7-alpha,25-Dihydroxycholesterol$(24S)-Cholest-5-ene-3beta,7alpha,24-triol$17alpha,20alpha-Dihydroxycholesterol$3alpha,7alpha-Dihydroxy-5beta-cholestan-26-al
E1322	row2887	row2887_M-H2O+H[1+]	C06341;C05458;C05453;CE5530;C05501;C15520;C15518;C05499;C05445	7-alpha,27-Dihydroxycholesterol$7alpha,12alpha-Dihydroxy-5alpha-cholestan-3-one$7alpha,12alpha-Dihydroxy-5beta-cholestan-3-one$7alpha,27-dihydroxycholesterol$20alpha,22beta-Dihydroxycholesterol; (22R)-20alpha,22-Dihydroxycholesterol$7-alpha,25-Dihydroxycholesterol$(24S)-Cholest-5-ene-3beta,7alpha,24-triol$17alpha,20alpha-Dihydroxycholesterol$3alpha,7alpha-Dihydroxy-5beta-cholestan-26-al
E1331	row2599	row2599_M-H2O+H[1+]	C00120	Biotin; D-Biotin; Vitamin H; Coenzyme R
E1333	row692	row692_M-H2O+H[1+]	C00120	Biotin; D-Biotin; Vitamin H; Coenzyme R
E1346	row8232	row8232_M-H2O+H[1+]	ptdcacrn	pendtadenoyl carnitine
E1361	row4375;row8806	row4375_M+H[1+];row8806_M-C3H4O2+H[1+]	C16586;CE2173	2-Phenyl-1,3-propanediol monocarbamate$
E1363	row1105;row2792;row3800;row4306;row6436;row6640;row741;row7815	row1105_M-H2O+H[1+];row2792_M-CO+H[1+];row3800_M-H4O2+H[1+];row4306_M+H[1+];row6436_M-CO2+H[1+];row6640_M-NH3+H[1+];row741_M[1+];row7815_M+H2O+H[1+]	C16586	2-Phenyl-1,3-propanediol monocarbamate
E1364	row9539	row9539_M+H[1+]	CE2152
E1365	row1736	row1736_M+Na[1+]	CE2152
E1367	row741	row741_M+Na[1+]	CE2152
E1368	row4879;row5205	row4879_M-H2O+H[1+];row5205_M-CO+H[1+]	C05584	3-Methoxy-4-hydroxymandelate; Vanillylmandelic acid
E1375	row4360	row4360_M+H[1+]	C00472	p-Benzoquinone; Quinone; Chinone; 2,5-Cyclohexadiene-1,4-dione; 1,4-Benzoquinone
E1376	row2513;row3913;row8778	row2513_M+H[1+];row3913_M+H2O+H[1+];row8778_M-CO+H[1+]	C00472	p-Benzoquinone; Quinone; Chinone; 2,5-Cyclohexadiene-1,4-dione; 1,4-Benzoquinone
E1382	row3538;row6962;row748;row779	row3538_M-H2O+H[1+];row6962_M-H4O2+H[1+];row748_M-CO2+H[1+];row779_M-HCOOH+H[1+]	C00217;C05938	D-Glutamate; D-Glutamic acid; D-Glutaminic acid; D-2-Aminoglutaric acid$L-4-Hydroxyglutamate semialdehyde
E1383	row6468	row6468_M-H2O+H[1+]	C02356;C01026;C00334;C05145;C01205;C03284	(S)-2-Aminobutanoate; (S)-2-Aminobutanoic acid; (S)-2-Aminobutyric acid$N,N-Dimethylglycine; Dimethylglycine$4-Aminobutanoate$3-Aminoisobutyric acid; 3-Aminoisobutanoate; 3-Amino-2-methylpropanoate$D-3-Amino-isobutanoate$L-3-Amino-isobutanoate
E1384	row9460	row9460_M+H[1+]	C02356;C01026;C00334;C05145;C01205;C03284	(S)-2-Aminobutanoate; (S)-2-Aminobutanoic acid; (S)-2-Aminobutyric acid$N,N-Dimethylglycine; Dimethylglycine$4-Aminobutanoate$3-Aminoisobutyric acid; 3-Aminoisobutanoate; 3-Amino-2-methylpropanoate$D-3-Amino-isobutanoate$L-3-Amino-isobutanoate
E1386	row4187	row4187_M-H2O+H[1+]	C02356;C01026;C00334;C05145;C01205;C03284	(S)-2-Aminobutanoate; (S)-2-Aminobutanoic acid; (S)-2-Aminobutyric acid$N,N-Dimethylglycine; Dimethylglycine$4-Aminobutanoate$3-Aminoisobutyric acid; 3-Aminoisobutanoate; 3-Amino-2-methylpropanoate$D-3-Amino-isobutanoate$L-3-Amino-isobutanoate
E1387	row748	row748_M+H[1+]	C02356;C01026;C00334;C05145;C01205;C03284	(S)-2-Aminobutanoate; (S)-2-Aminobutanoic acid; (S)-2-Aminobutyric acid$N,N-Dimethylglycine; Dimethylglycine$4-Aminobutanoate$3-Aminoisobutyric acid; 3-Aminoisobutanoate; 3-Amino-2-methylpropanoate$D-3-Amino-isobutanoate$L-3-Amino-isobutanoate
E1388	row2542;row3638;row6468	row2542_M+H[1+];row3638_M(C13)+H[1+];row6468_M-HCOOH+H[1+]	C01165;C01157;C00430;C03440;C01110	L-Glutamate 5-semialdehyde; L-Glutamate gamma-semialdehyde$trans-4-Hydroxy-L-proline$5-Aminolevulinate; 5-Amino-4-oxopentanoate; 5-Amino-4-oxovaleric acid$cis-4-Hydroxy-D-proline$5-Amino-2-oxopentanoic acid; 5-Amino-2-oxopentanoate; 2-Oxo-5-amino-pentanoate; 2-Oxo-5-aminopentanoate; alpha-Keto-delta-aminopentanoate; 2-Oxo-5-aminovalerate
E1389	row3774;row5472;row9460	row3774_M-H2O+H[1+];row5472_M-NH3+H[1+];row9460_M-CO+H[1+]	C01165;C01157;C00430;C03440;C01110	L-Glutamate 5-semialdehyde; L-Glutamate gamma-semialdehyde$trans-4-Hydroxy-L-proline$5-Aminolevulinate; 5-Amino-4-oxopentanoate; 5-Amino-4-oxovaleric acid$cis-4-Hydroxy-D-proline$5-Amino-2-oxopentanoic acid; 5-Amino-2-oxopentanoate; 2-Oxo-5-amino-pentanoate; 2-Oxo-5-aminopentanoate; alpha-Keto-delta-aminopentanoate; 2-Oxo-5-aminovalerate
E1393	row1856;row2820;row5097;row748;row7979;row8705	row1856_M-H2O+H[1+];row2820_M-NH3+H[1+];row5097_M-H4O2+H[1+];row748_M-CO+H[1+];row7979_M+H2O+H[1+];row8705_M+H[1+]	C01165;C01157;C00430;C03440;C01110	L-Glutamate 5-semialdehyde; L-Glutamate gamma-semialdehyde$trans-4-Hydroxy-L-proline$5-Aminolevulinate; 5-Amino-4-oxopentanoate; 5-Amino-4-oxovaleric acid$cis-4-Hydroxy-D-proline$5-Amino-2-oxopentanoic acid; 5-Amino-2-oxopentanoate; 2-Oxo-5-amino-pentanoate; 2-Oxo-5-aminopentanoate; alpha-Keto-delta-aminopentanoate; 2-Oxo-5-aminovalerate
E1394	row1001	row1001_M+H[1+]	C00380;C05522	Cytosine$Cytosine (in DNA)
E1395	row749	row749_M-H2O+H[1+]	C00380	Cytosine
E1404	row7526;row8960;row9188	row7526_M+Na[1+];row8960_M+H[1+];row9188_M(C13)+H[1+]	C12126	dihydroceramide
E1406	row5642	row5642_M-H2O+H[1+]	C12126	dihydroceramide
E1407	row4014;row5936;row9095;row9378	row4014_M+HCOOK[1+];row5936_M[1+];row9095_M+H[1+];row9378_M-NH3+H[1+]	C00047	L-Lysine
E1408	row1055	row1055_M-H2O+H[1+]	C00047	L-Lysine
E1410	row2449;row2469	row2449_M-H2O+H[1+];row2469_M-H4O2+H[1+]	C00047	L-Lysine
E1411	row2945;row6949;row768	row2945_M-NH3+H[1+];row6949_M+H+Na[2+];row768_M+H[1+]	C00047	L-Lysine
E1413	row1601;row3498	row1601_M-CO+H[1+];row3498_M-H2O+H[1+]	CE5798	neuromedin N (1-4)
E1416	row1010;row5875;row6082;row6468;row9587;row9780	row1010_M-CO+H[1+];row5875_M(C13)+H[1+];row6082_M+H2O+H[1+];row6468_M-CO2+H[1+];row9587_M+H[1+];row9780_M-HCOOH+H[1+]	C01879;C04281;C04282	5-Oxoproline$L-1-Pyrroline-3-hydroxy-5-carboxylate$1-Pyrroline-4-hydroxy-2-carboxylate
E1419	row3538;row6962;row779;row8326;row999	row3538_M+H[1+];row6962_M-H2O+H[1+];row779_M-CO+H[1+];row8326_M-NH3+H[1+];row999_M-HCOOH+H[1+]	C01879;C04281;C04282	5-Oxoproline$L-1-Pyrroline-3-hydroxy-5-carboxylate$1-Pyrroline-4-hydroxy-2-carboxylate
E1423	row2918	row2918_M+Na[1+]	C00468	Estrone; 3-Hydroxy-1,3,5(10)-estratrien-17-one
E1426	row6330;row8858;row9390	row6330_M+H2O+H[1+];row8858_M+H+Na[2+];row9390_M+H[1+]	C00468	Estrone; 3-Hydroxy-1,3,5(10)-estratrien-17-one
E1432	row3433;row806	row3433_M+H[1+];row806_M[1+]	C01120	Sphinganine 1-phosphate
E1438	row1416	row1416_M-H2O+H[1+]	CE4980	Prostaglandin PGE2 glyceryl ester
E1440	row1377	row1377_M+H[1+]	CE4980	Prostaglandin PGE2 glyceryl ester
E1443	row2674;row9162	row2674_M-H2O+H[1+];row9162_M-NH3+H[1+]	C00378	Thiamin
E1444	row2840;row808	row2840_M(C13)+H[1+];row808_M+H[1+]	C00378	Thiamin
E1447	row810	row810_M-H2O+H[1+]	C02373	4-Methylpentanal; Isocaproaldehyde; Isohexanal
E1449	row9497	row9497_M+H[1+]	CE2577
E1452	row1183;row2829;row2834;row2853;row3194;row8308;row8936	row1183_M-H4O2+H[1+];row2829_M+H2O+H[1+];row2834_M-CO2+H[1+];row2853_M+H[1+];row3194_M-HCOOH+H[1+];row8308_M-H2O+H[1+];row8936_M-CO+H[1+]	CE2577
E1457	row2902;row6659	row2902_M+H[1+];row6659_M-H2O+H[1+]	C02452;C11409;C02759;C00964	Perillyl alcohol; (-)-Perillyl alcohol; p-Mentha-1,8-dien-7-ol; (-)-Perillylalcohol$(+)-trans-Carveol; (4S,6R)-trans-Carveol$$(-)-trans-Carveol
E1458	row3243;row3459;row8468	row3243_M-H2O+H[1+];row3459_M+H[1+];row8468_M-NH3+H[1+]	C02406;C02700	Formylkynurenine$L-Formylkynurenine
E1460	row1840;row2722;row811	row1840_M-H2O+H[1+];row2722_M-C3H4O2+H[1+];row811_M-HCOOH+H[1+]	C02406;C02700	Formylkynurenine$L-Formylkynurenine
E1461	row3518;row3774	row3518_M+H[1+];row3774_M+2H[2+]	C00931	Porphobilinogen
E1465	row1617;row2430;row3518;row4014;row6129	row1617_M-NH3+H[1+];row2430_M-C3H4O2+H[1+];row3518_M+H2O+H[1+];row4014_M+Na[1+];row6129_M-H4O2+H[1+]	C00328;C05647	L-Kynurenine$Formyl-5-hydroxykynurenamine
E1468	row2231;row2385;row6884;row811	row2231_M-H4O2+H[1+];row2385_M-NH3+H[1+];row6884_M-CO2+H[1+];row811_M-H2O+H[1+]	C00328;C05647	L-Kynurenine$Formyl-5-hydroxykynurenamine
E1470	row6021	row6021_M+Na[1+]	CE6230;CE4988;CE4987;CE5350;CE5352	15-hydroperoxyeicosa-8Z,11Z,13E-trienoate$10,11-dihydro-12-epi-leukotriene B4$10,11-dihydro-leukotriene B4$6,7-dihydro-12-epi-LTB4$6,7-dihydro-leukotriene B4
E1474	row3325	row3325_M+Na[1+]	CE6230;CE4988;CE4987;CE5350;CE5352	15-hydroperoxyeicosa-8Z,11Z,13E-trienoate$10,11-dihydro-12-epi-leukotriene B4$10,11-dihydro-leukotriene B4$6,7-dihydro-12-epi-LTB4$6,7-dihydro-leukotriene B4
E1485	row7972	row7972_M+H[1+]	CE6415;CE6502	$
E1489	row2106;row5040	row2106_M-H2O+H[1+];row5040_M+K[1+]	CE6415;CE6502	$
E1491	row836	row836_M+H[1+]	CE6415;CE6502	$
E1494	row1250;row5111;row8437	row1250_M+HCOOK[1+];row5111_M+Na[1+];row8437_M+H2O+H[1+]	C04717;C14827	(9Z,11E)-(13S)-13-Hydroperoxyoctadeca-9,11-dienoic acid; (9Z,11E)-(13S)-13-Hydroperoxyoctadeca-9,11-dienoate; 13(S)-HPODE; 13S-Hydroperoxy-9Z,11E-octadecadienoic acid$9(S)-HPODE; 9(S)-HPOD; (10E,12Z)-(9S)-9-Hydroperoxyoctadeca-10,12-dienoic acid
E1495	row2783;row3479;row5289;row5963	row2783_M-H4O2+H[1+];row3479_M-C3H4O2+H[1+];row5289_M-HCOOH+H[1+];row5963_M-H2O+H[1+]	C04717;C14827	(9Z,11E)-(13S)-13-Hydroperoxyoctadeca-9,11-dienoic acid; (9Z,11E)-(13S)-13-Hydroperoxyoctadeca-9,11-dienoate; 13(S)-HPODE; 13S-Hydroperoxy-9Z,11E-octadecadienoic acid$9(S)-HPODE; 9(S)-HPOD; (10E,12Z)-(9S)-9-Hydroperoxyoctadeca-10,12-dienoic acid
E1496	row3954;row4513;row5600;row6295;row8305;row836;row9175	row3954_M-C3H4O2+H[1+];row4513_M+H[1+];row5600_M-HCOOH+H[1+];row6295_M-CO+H[1+];row8305_M+2H[2+];row836_M[1+];row9175_M-CO2+H[1+]	C04717;C14827	(9Z,11E)-(13S)-13-Hydroperoxyoctadeca-9,11-dienoic acid; (9Z,11E)-(13S)-13-Hydroperoxyoctadeca-9,11-dienoate; 13(S)-HPODE; 13S-Hydroperoxy-9Z,11E-octadecadienoic acid$9(S)-HPODE; 9(S)-HPOD; (10E,12Z)-(9S)-9-Hydroperoxyoctadeca-10,12-dienoic acid
E1514	row2427;row4046	row2427_M+H[1+];row4046_M+HCOONa[1+]	C05962;C05956	$Prostaglandin G2; PGG2
E1515	row3052	row3052_M+Na[1+]	C05962;C05956	$Prostaglandin G2; PGG2
E1522	row3110;row3571;row5440;row9493;row9743	row3110_M-HCOOH+H[1+];row3571_M-CO2+H[1+];row5440_M+H[1+];row9493_M-H4O2+H[1+];row9743_M[1+]	C04722	3alpha,7alpha,12alpha-Trihydroxy-5beta-cholestanoate
E1523	row7130	row7130_M-H2O+H[1+]	C04722	3alpha,7alpha,12alpha-Trihydroxy-5beta-cholestanoate
E1525	row862	row862_M+H[1+]	tymsf	Tyramine O-sulfate
E1526	row6151	row6151_M+H[1+]	CE1950	cyanosulfurous acid anion
E1528	row4148;row5270;row874	row4148_M+K[1+];row5270_M+H[1+];row874_M+HCOONa[1+]	CE1950	cyanosulfurous acid anion
E1529	row3123	row3123_M-H2O+H[1+]	C15808	4alpha-Methylzymosterol-4-carboxylate; 4alpha-Carboxy-4beta-methyl-5alpha-cholesta-8,24-dien-3beta-ol
E1535	row7133	row7133_M-H2O+H[1+]	CE5837;CE5839	$
E1537	row6533	row6533_M+H[1+]	CE5837;CE5839	$
E1542	row3472;row9874	row3472_M+H[1+];row9874_M[1+]	CE1347	19-Hydroxydeoxycorticosterone
E1547	row3033;row6191;row903	row3033_M+K[1+];row6191_M-H4O2+H[1+];row903_M-H2O+H[1+]	C01601
E1548	row2523;row3459;row889	row2523_M[1+];row3459_M+Na[1+];row889_M-H2O+H[1+]	C16015	(+)-(1R,2R)-1,2-Diphenylethane-1,2-diol
E1550	row2285	row2285_M+H[1+]	C16015	(+)-(1R,2R)-1,2-Diphenylethane-1,2-diol
E1552	row1842;row3425;row3723;row4123;row9630	row1842_M+H[1+];row3425_M-CO2+H[1+];row3723_M+H+Na[2+];row4123_M-C3H4O2+H[1+];row9630_M-CO+H[1+]	C16015	(+)-(1R,2R)-1,2-Diphenylethane-1,2-diol
E1553	row3243;row889	row3243_M+Na[1+];row889_M+H[1+]	C16014	cis-Stilbene oxide
E1555	row1840;row1842	row1840_M+Na[1+];row1842_M+H2O+H[1+]	C16014	cis-Stilbene oxide
E1557	row5457	row5457_M+H[1+]	C00147	Adenine
E1560	row2051;row2502;row5552;row7449	row2051_M+Na[1+];row2502_M(C13)+H[1+];row5552_M-CO2+H[1+];row7449_M+H2O+H[1+]	C05842;C05843	N1-Methyl-2-pyridone-5-carboxamide; N'-Methyl-2-pyridone-5-carboxamide; 1-Methyl-5-carboxylamide-2-pyridone$N1-Methyl-4-pyridone-5-carboxamide; N'-Methyl-4-pyridone-5-carboxamide; 1-Methyl-4-pyridone-3-carboximide
E1562	row1925;row2233;row3492;row4118;row892	row1925_M+H2O+H[1+];row2233_M+H[1+];row3492_M-NH3+H[1+];row4118_M-HCOOH+H[1+];row892_M-H2O+H[1+]	C05842;C05843	N1-Methyl-2-pyridone-5-carboxamide; N'-Methyl-2-pyridone-5-carboxamide; 1-Methyl-5-carboxylamide-2-pyridone$N1-Methyl-4-pyridone-5-carboxamide; N'-Methyl-4-pyridone-5-carboxamide; 1-Methyl-4-pyridone-3-carboximide
E1565	row5208;row7032	row5208_M+H[1+];row7032_M-CO+H[1+]	CE2095	3-hydroxykynurenine-O-beta-D-glucoside
E1567	row3564;row5832;row913	row3564_M+H[1+];row5832_M-CO+H[1+];row913_M+H2O+H[1+]	C16631	alpha-Fluoro-beta-ureidopropionic acid; 2-Fluoro-3-ureidopropionic acid
E1569	row3905;row9383	row3905_M[1+];row9383_M+H[1+]	C05470	Urocortisone
E1570	row3719	row3719_M+Na[1+]	C05470	Urocortisone
E1571	row5628;row920	row5628_M[1+];row920_M-H2O+H[1+]	C00455	NMN
E1572	row9423	row9423_M-H2O+H[1+]	C00455	NMN
E1575	row6121;row8623	row6121_M+H[1+];row8623_M+H2O+H[1+]	C03990	3alpha-Hydroxy-5beta-cholanate; 3alpha-Hydroxy-5beta-cholanic acid; Lithocholic acid; Lithocholate
E1576	row5203;row8418	row5203_M-H2O+H[1+];row8418_M-HCOOH+H[1+]	C03990	3alpha-Hydroxy-5beta-cholanate; 3alpha-Hydroxy-5beta-cholanic acid; Lithocholic acid; Lithocholate
E1577	row6474;row939	row6474_M-CO+H[1+];row939_M+Na[1+]	C03990	3alpha-Hydroxy-5beta-cholanate; 3alpha-Hydroxy-5beta-cholanic acid; Lithocholic acid; Lithocholate
E1578	row8132	row8132_M-H2O+H[1+]	C03990	3alpha-Hydroxy-5beta-cholanate; 3alpha-Hydroxy-5beta-cholanic acid; Lithocholic acid; Lithocholate
E1584	row2700;row5015	row2700_M+H2O+H[1+];row5015_M+H[1+]	C16561	Monoethylglycinexylidide
E1585	row5678	row5678_M-H2O+H[1+]	C00762;C01780	Cortisone; 17alpha,21-Dihydroxy-4-pregnene-3,11,20-trione; Kendall's compound E; Reichstein's substance Fa$Aldosterone; 11beta,21-Dihydroxy-3,20-dioxo-4-pregnen-18-al
E1586	row950	row950_M+Na[1+]	C00762;C01780	Cortisone; 17alpha,21-Dihydroxy-4-pregnene-3,11,20-trione; Kendall's compound E; Reichstein's substance Fa$Aldosterone; 11beta,21-Dihydroxy-3,20-dioxo-4-pregnen-18-al
E1587	row6212;row7672;row8071;row9568	row6212_M-CO2+H[1+];row7672_M-CO+H[1+];row8071_M-H2O+H[1+];row9568_M-HCOOH+H[1+]	C00762;C01780	Cortisone; 17alpha,21-Dihydroxy-4-pregnene-3,11,20-trione; Kendall's compound E; Reichstein's substance Fa$Aldosterone; 11beta,21-Dihydroxy-3,20-dioxo-4-pregnen-18-al
E1590	row7609	row7609_M-H2O+H[1+]	CE1939;CE1940	spermidine monoaldehyde 1$spermidine monoaldehyde 2
E1591	row5128;row7488	row5128_M-NH3+H[1+];row7488_M-H2O+H[1+]	CE1939;CE1940	spermidine monoaldehyde 1$spermidine monoaldehyde 2
E1594	row1644;row4449;row5553;row8024	row1644_M+HCOOK[1+];row4449_M+Na[1+];row5553_M+H2O+H[1+];row8024_M+K[1+]	C15517	Hyodeoxycholate; 6alpha-Hydroxylithocholate; 3alpha,6alpha-Dihydroxy-5beta-cholanic acid
E1595	row3465	row3465_M+H[1+]	C15517;C04483;C02528	Hyodeoxycholate; 6alpha-Hydroxylithocholate; 3alpha,6alpha-Dihydroxy-5beta-cholanic acid$3alpha,12alpha-Dihydroxy-5beta-cholanate; Deoxycholic acid; Deoxycholate; 3alpha,12alpha-Dihydroxy-5beta-cholanic acid$Chenodeoxycholate; Chenodeoxycholic acid; 3alpha,7alpha-Dihydroxy-5beta-cholanic acid; Chenodiol
E1597	row2860;row6684	row2860_M-H4O2+H[1+];row6684_M-H2O+H[1+]	C04483;C02528	3alpha,12alpha-Dihydroxy-5beta-cholanate; Deoxycholic acid; Deoxycholate; 3alpha,12alpha-Dihydroxy-5beta-cholanic acid$Chenodeoxycholate; Chenodeoxycholic acid; 3alpha,7alpha-Dihydroxy-5beta-cholanic acid; Chenodiol
E1598	row1644;row2445;row3447;row4438;row4449;row5553;row7256;row7674;row8024	row1644_M+HCOOK[1+];row2445_M-HCOOH+H[1+];row3447_M-H2O+H[1+];row4438_M-CO+H[1+];row4449_M+Na[1+];row5553_M+H2O+H[1+];row7256_M(C13)+H[1+];row7674_M-C3H4O2+H[1+];row8024_M+K[1+]	C04483;C02528	3alpha,12alpha-Dihydroxy-5beta-cholanate; Deoxycholic acid; Deoxycholate; 3alpha,12alpha-Dihydroxy-5beta-cholanic acid$Chenodeoxycholate; Chenodeoxycholic acid; 3alpha,7alpha-Dihydroxy-5beta-cholanic acid; Chenodiol
E1603	row1504	row1504_M+Na[1+]	CE5932;C02075;C06428;CE5013	13,14-epoxy-retinol$Retinyl ester; all-trans-Retinyl ester$(5Z,8Z,11Z,14Z,17Z)-Icosapentaenoic acid; (5Z,8Z,11Z,14Z,17Z)-Eicosapentaenoic acid; Eicosapentaenoic acid; 5,8,11,14,17-Icosapentaenoic acid; (5Z,8Z,11Z,14Z,17Z)-Eicosapentaenoate$
E1605	row4416;row4753;row5154	row4416_M+H[1+];row4753_M-CO+H[1+];row5154_M+H+Na[2+]	CE5932;C02075;C06428;CE5013	13,14-epoxy-retinol$Retinyl ester; all-trans-Retinyl ester$(5Z,8Z,11Z,14Z,17Z)-Icosapentaenoic acid; (5Z,8Z,11Z,14Z,17Z)-Eicosapentaenoic acid; Eicosapentaenoic acid; 5,8,11,14,17-Icosapentaenoic acid; (5Z,8Z,11Z,14Z,17Z)-Eicosapentaenoate$
E1609	row2029;row5469;row5963;row969;row9728	row2029_M-H2O+H[1+];row5469_M+H[1+];row5963_M-C3H4O2+H[1+];row969_M-HCOOH+H[1+];row9728_M-CO+H[1+]	C05472	Urocortisol; 5beta-Pregnane-3alpha,11beta,17alpha,21-tetrol-20-one
E1616	row1139;row1373;row2233;row3033;row8664;row972	row1139_M-H2O+H[1+];row1373_M-HCOOH+H[1+];row2233_M-C3H4O2+H[1+];row3033_M-CO+H[1+];row8664_M+H+Na[2+];row972_M-H4O2+H[1+]	C03227;C05651	3-Hydroxy-L-kynurenine$5-Hydroxykynurenine; 5-Hydroxy-L-kynurenine
E1617	row2915;row3621;row8412;row974	row2915_M-H2O+H[1+];row3621_M-HCOOH+H[1+];row8412_M+NaCl[1+];row974_M-NH3+H[1+]	C00327	L-Citrulline; 2-Amino-5-ureidovaleric acid; Citrulline
E1628	row2018;row5832;row6171;row8664;row8740	row2018_M+H[1+];row5832_M-H2O+H[1+];row6171_M(C13)+H[1+];row8664_M-NH3+H[1+];row8740_M+H2O+H[1+]	C05828	3-Methylimidazoleacetic acid
E1631	row6808	row6808_M+H[1+]	C04230	Lysophosphatidylcholine
E1632	row2809;row8269	row2809_M+Na[1+];row8269_M(C13)+H[1+]	C04230	Lysophosphatidylcholine
E1639	row6901;row986	row6901_M+H[1+];row986_M-NH3+H[1+]	C09815	Benzamide
E1640	row2965;row3873	row2965_M+H[1+];row3873_M(C13)+H[1+]	C00180;C00633	Benzoate; Benzoic acid; Benzenecarboxylic acid; Phenylformic acid; Dracylic acid$4-Hydroxybenzaldehyde; p-Hydroxybenzaldehyde
E1642	row6026	row6026_M+Na[1+]	C00180;C00633	Benzoate; Benzoic acid; Benzenecarboxylic acid; Phenylformic acid; Dracylic acid$4-Hydroxybenzaldehyde; p-Hydroxybenzaldehyde
E1643	row1907	row1907_M-H2O+H[1+]	C00180;C00633	Benzoate; Benzoic acid; Benzenecarboxylic acid; Phenylformic acid; Dracylic acid$4-Hydroxybenzaldehyde; p-Hydroxybenzaldehyde
E1644	row2554	row2554_M+H[1+]	C00180;C00633	Benzoate; Benzoic acid; Benzenecarboxylic acid; Phenylformic acid; Dracylic acid$4-Hydroxybenzaldehyde; p-Hydroxybenzaldehyde
E1646	row1730;row6177;row8768;row986	row1730_M-CO+H[1+];row6177_M+H[1+];row8768_M+H2O+H[1+];row986_M-H2O+H[1+]	C00180;C00633	Benzoate; Benzoic acid; Benzenecarboxylic acid; Phenylformic acid; Dracylic acid$4-Hydroxybenzaldehyde; p-Hydroxybenzaldehyde
E1649	row3805	row3805_M+Na[1+]	CE2205	1alpha,24R,25-trihydroxyvitamin D3
E1650	row7130	row7130_M+H[1+]	CE2205;CE2202;C17335	1alpha,24R,25-trihydroxyvitamin D3$23S,25,26-trihydroxyvitamin D3$
E1652	row1556;row2420;row3110;row3551;row3805;row4911;row5440;row9159;row9493	row1556_M-C3H4O2+H[1+];row2420_M-H4O2+H[1+];row3110_M-CO+H[1+];row3551_M-CO2+H[1+];row3805_M+Na[1+];row4911_M-HCOOH+H[1+];row5440_M+H2O+H[1+];row9159_M-H2O+H[1+];row9493_M-H2O+H[1+]	CE2202;C17335	23S,25,26-trihydroxyvitamin D3$
E1658	row5894	row5894_M-H2O+H[1+]	C07572	Citalopram
E1664	row4732;row7121	row4732_M+H[1+];row7121_M-CO+H[1+]	CE6027	24,25,26,27-tetranor-23-oxo-hydroxyvitamin D3
E1666	row6670	row6670_M-H2O+H[1+]	C05660	5-Methoxyindoleacetate
E1670	row1023;row2360;row3800;row6254;row6950	row1023_M+H[1+];row2360_M-C3H4O2+H[1+];row3800_M-HCOOH+H[1+];row6254_M-CO2+H[1+];row6950_M-H2O+H[1+]	C05660	5-Methoxyindoleacetate
E1675	row3766;row3774;row9587	row3766_M-H2O+H[1+];row3774_M-CO2+H[1+];row9587_M-CO+H[1+]	C02220	2-Aminomuconate
E1677	row1026;row1856;row2694;row3538;row6962	row1026_M-H2O+H[1+];row1856_M-CO2+H[1+];row2694_M-H4O2+H[1+];row3538_M-CO+H[1+];row6962_M-HCOOH+H[1+]	C02220	2-Aminomuconate
E1680	row2673	row2673_M+H[1+]	C01045;C01042;C05520	N-Formyl-L-glutamate$N-Acetyl-L-aspartate$2-Amino-3-oxoadipate; 2-Amino-3-oxohexanedioic acid
E1682	row3766	row3766_M+H[1+]	C00870	4-Nitrophenol; p-Nitrophenol; PNP; Niphen; 4-Hydroxynitrobenzene
E1683	row1026;row2694;row5097;row6962	row1026_M+H[1+];row2694_M-H2O+H[1+];row5097_M-CO2+H[1+];row6962_M-CO+H[1+]	C00870	4-Nitrophenol; p-Nitrophenol; PNP; Niphen; 4-Hydroxynitrobenzene
E1687	row1029	row1029_M+H[1+]	C01620;C00262	$Hypoxanthine
E1689	row7143;row8801	row7143_M-H4O2+H[1+];row8801_M+H[1+]	C01620
E1691	row7477	row7477_M-H2O+H[1+]	C02170;C00042	Methylmalonate; Methylmalonic acid$Succinate
E1693	row7143;row8801	row7143_M-H2O+H[1+];row8801_M+H2O+H[1+]	C02170;C00042	Methylmalonate; Methylmalonic acid$Succinate
E1694	row8801	row8801_M+H[1+]	C00262	Hypoxanthine
E1703	row4950	row4950_M-H2O+H[1+]	C07054	Isoniazid
E1705	row8829	row8829_M+H[1+]	C07054	Isoniazid
E1708	row2573	row2573_M-H2O+H[1+]	C07054	Isoniazid
E1710	row1030	row1030_M-H2O+H[1+]	C00785	Urocanate
E1711	row2540	row2540_M+H[1+]	C00785	Urocanate
E1718	row3835;row7191;row7839	row3835_M-CO+H[1+];row7191_M-H2O+H[1+];row7839_M-HCOOH+H[1+]	C16332	trans-2-Enoyl-OPC6-CoA
E1723	row2551;row3973;row7753	row2551_M(C13)+H[1+];row3973_M+K[1+];row7753_M-H2O+H[1+]	C00719;C00431;C00183	Glycine betaine$5-Aminopentanoate; 5-Aminopentanoic acid; 5-Aminovaleric acid$L-Valine
E1724	row8476	row8476_M+H[1+]	C00719;C00431;C00183	Glycine betaine$5-Aminopentanoate; 5-Aminopentanoic acid; 5-Aminovaleric acid$L-Valine
E1727	row1040;row2340;row3267;row4241	row1040_M(C13)+H[1+];row2340_M+H[1+];row3267_M+K[1+];row4241_M-NH3+H[1+]	C00719;C00431;C00183	Glycine betaine$5-Aminopentanoate; 5-Aminopentanoic acid; 5-Aminovaleric acid$L-Valine
E1731	row7314	row7314_M-H2O+H[1+]	CE5922
E1736	row2839	row2839_M+Na[1+]	chsterols	cholesterol sulfate
E1740	row4735	row4735_M+Na[1+]	chsterols;C01921	cholesterol sulfate$glycocholate
E1741	row1915;row2839;row6701	row1915_M-H2O+H[1+];row2839_M+Na[1+];row6701_M+H[1+]	C01921	glycocholate
E1743	row1049;row2003;row5924	row1049_M-H2O+H[1+];row2003_M-HCOOH+H[1+];row5924_M-CO+H[1+]	C05589;C00788	L-Normetanephrine$L-Adrenaline; (R)-(-)-Adrenaline; (R)-(-)-Epinephrine; (R)-(-)-Epirenamine; (R)-(-)-Adnephrine; 4-[(1R)-1-Hydroxy-2-(methylamino)ethyl]-1,2-benzenediol
E1745	row7164	row7164_M+H[1+]	C05589;C00788	L-Normetanephrine$L-Adrenaline; (R)-(-)-Adrenaline; (R)-(-)-Epinephrine; (R)-(-)-Epirenamine; (R)-(-)-Adnephrine; 4-[(1R)-1-Hydroxy-2-(methylamino)ethyl]-1,2-benzenediol
E1746	row3879;row4211;row5215	row3879_M-H2O+H[1+];row4211_M+H2O+H[1+];row5215_M-C3H4O2+H[1+]	C05589;C00788	L-Normetanephrine$L-Adrenaline; (R)-(-)-Adrenaline; (R)-(-)-Epinephrine; (R)-(-)-Epirenamine; (R)-(-)-Adnephrine; 4-[(1R)-1-Hydroxy-2-(methylamino)ethyl]-1,2-benzenediol
E1747	row1049;row1763;row2003;row2403;row5129	row1049_M+H[1+];row1763_M-C3H4O2+H[1+];row2003_M-CO+H[1+];row2403_M-HCOOH+H[1+];row5129_M(C13)+H[1+]	C00079;CE2172	L-Phenylalanine$
E1755	row3879	row3879_M+H[1+]	C00079;CE2172	L-Phenylalanine$
E1756	row1049;row1617;row2439;row4822;row5508;row5727;row6444	row1049_M-CO2+H[1+];row1617_M-H2O+H[1+];row2439_M(C13)+H[1+];row4822_M-HCOOH+H[1+];row5508_M-CO+H[1+];row5727_M-H4O2+H[1+];row6444_M-C3H4O2+H[1+]	C16591	3-Carbamoyl-2-phenylpropionic acid
E1758	row1099;row2385;row3489;row3879;row8209;row8622;row9211	row1099_M-HCOOH+H[1+];row2385_M-H2O+H[1+];row3489_M+H2O+H[1+];row3879_M-CO2+H[1+];row8209_M-H4O2+H[1+];row8622_M-C3H4O2+H[1+];row9211_M-NH3+H[1+]	C16591	3-Carbamoyl-2-phenylpropionic acid
E1760	row4758	row4758_M+H[1+]	C16595;C16587	4-Hydroxy-5-phenyltetrahydro-1,3-oxazin-2-one$3-Carbamoyl-2-phenylpropionaldehyde
E1763	row2546;row3280;row6424;row9145	row2546_M-H4O2+H[1+];row3280_M+H2O+H[1+];row6424_M+H[1+];row9145_M-NH3+H[1+]	C16595;C16587	4-Hydroxy-5-phenyltetrahydro-1,3-oxazin-2-one$3-Carbamoyl-2-phenylpropionaldehyde
E1764	row3879;row6901;row9108	row3879_M-CO+H[1+];row6901_M-C3H4O2+H[1+];row9108_M-H2O+H[1+]	C16595;C16587	4-Hydroxy-5-phenyltetrahydro-1,3-oxazin-2-one$3-Carbamoyl-2-phenylpropionaldehyde
E1765	row2874	row2874_M-H2O+H[1+]	C00249	Hexadecanoate (n-C16:0)
E1766	row9827	row9827_M-H2O+H[1+]	C00249	Hexadecanoate (n-C16:0)
E1768	row1058;row1084;row1604;row3022;row3224;row4762	row1058_M+HCOOK[1+];row1084_M+Na[1+];row1604_M+2H[2+];row3022_M-H2O+H[1+];row3224_M+H+Na[2+];row4762_M+H[1+]	C00249	Hexadecanoate (n-C16:0)
E1769	row6022;row7963	row6022_M+H2O+H[1+];row7963_M-H2O+H[1+]	C00249	Hexadecanoate (n-C16:0)
E1772	row6690	row6690_M+H[1+]	C01034;C00619	3-Oxo-delta5-steroid$3-Oxo-delta4-steroid
E1779	row8695	row8695_M+Na[1+]	CE5124;CE5127	2(S)-pristanal$2(R)-pristanal
E1781	row6159	row6159_M+Na[1+]	C13856	2-Arachidonoylglycerol; 2-Arachidonoyl-sn-glycerol
E1782	row6609	row6609_M-H2O+H[1+]	C13856	2-Arachidonoylglycerol; 2-Arachidonoyl-sn-glycerol
E1783	row1073;row2623;row2825	row1073_M-CO+H[1+];row2623_M+H[1+];row2825_M+H2O+H[1+]	C13856	2-Arachidonoylglycerol; 2-Arachidonoyl-sn-glycerol
E1788	row2294;row3236	row2294_M+H[1+];row3236_M-NH3+H[1+]	C03415	N2-Succinyl-L-ornithine; (2S)-5-Amino-2-(3-carboxypropanoylamino)pentanoic acid
E1790	row7334	row7334_M+Na[1+]	C00247;C00738;C00936;C00095;C01582;C00293;C00124	L-Sorbose; L-xylo-Hexulose$D-Hexose$$D-Fructose$Galactose$Glucose$D-Galactose
E1791	row1537	row1537_M+H[1+]	C00247;C00738;C00936;C00095;C01582;C00293;C00124	L-Sorbose; L-xylo-Hexulose$D-Hexose$$D-Fructose$Galactose$Glucose$D-Galactose
E1792	row1078;row9241	row1078_M+H[1+];row9241_M+Na[1+]	C00247;C00738;C00936;C00095;C01582;C00293;C00124	L-Sorbose; L-xylo-Hexulose$D-Hexose$$D-Fructose$Galactose$Glucose$D-Galactose
E1797	row1537;row4309;row7190	row1537_M+H[1+];row4309_M+HCOONa[1+];row7190_M[1+]	CE5541	adrenochrome o-semiquinone
E1799	row1078;row1630	row1078_M+H[1+];row1630_M-CO+H[1+]	CE5541	adrenochrome o-semiquinone
E1801	row3123	row3123_M+H[1+]	C14153	alpha-Tocotrienol
E1806	row3023;row3620	row3023_M-H2O+H[1+];row3620_M+H[1+]	lneldc;ocdcya	linoelaidic acid (all trans C18:2)$octadecadienoate (n-C18:2)
E1808	row1084;row6874	row1084_M[1+];row6874_M+Na[1+]	lneldc;ocdcya	linoelaidic acid (all trans C18:2)$octadecadienoate (n-C18:2)
E1812	row1084;row2428;row3862;row6090;row7572;row8128;row9043	row1084_M+H[1+];row2428_M+H2O+H[1+];row3862_M+HCOOK[1+];row6090_M+Na[1+];row7572_M(C13)+H[1+];row8128_M-H4O2+H[1+];row9043_M-H2O+H[1+]	C06426;C06427	(6Z,9Z,12Z)-Octadecatrienoic acid; 6,9,12-Octadecatrienoic acid; gamma-Linolenic acid; Gamolenic acid$(9Z,12Z,15Z)-Octadecatrienoic acid; alpha-Linolenic acid; 9,12,15-Octadecatrienoic acid; Linolenate; alpha-Linolenate
E1816	row1974;row2457;row2508	row1974_M+H[1+];row2457_M(C13)+H[1+];row2508_M+Na[1+]	C12144	Phytosphingosine; 4-D-Hydroxysphinganine
E1817	row3810;row4919	row3810_M+H2O+H[1+];row4919_M-H2O+H[1+]	C12144	Phytosphingosine; 4-D-Hydroxysphinganine
E1819	row2615;row7531	row2615_M+Na[1+];row7531_M-NH3+H[1+]	C12144	Phytosphingosine; 4-D-Hydroxysphinganine
E1822	row4919;row6878	row4919_M+H[1+];row6878_M(C13)+H[1+]	C02934;C00319	3-Dehydrosphinganine$Sphingosine
E1823	row1090	row1090_M-H2O+H[1+]	C02934;C00319	3-Dehydrosphinganine$Sphingosine
E1832	row1617;row4822;row5727;row8581;row9259	row1617_M+H[1+];row4822_M-CO+H[1+];row5727_M-H2O+H[1+];row8581_M(C13)+H[1+];row9259_M-HCOOH+H[1+]	C05635;C16596	5-Hydroxyindoleacetate$5-Phenyl-1,3-oxazinane-2,4-dione
E1833	row1099;row2385;row3370;row6850;row8209	row1099_M-CO+H[1+];row2385_M+H[1+];row3370_M-HCOOH+H[1+];row6850_M-NH3+H[1+];row8209_M-H2O+H[1+]	C05635;C16596	5-Hydroxyindoleacetate$5-Phenyl-1,3-oxazinane-2,4-dione
E1838	row2024;row3502	row2024_M-H2O+H[1+];row3502_M+H[1+]	C05638	5-Hydroxykynurenamine
E1840	row2003;row4822;row5508;row8377;row9259	row2003_M-CO2+H[1+];row4822_M-H2O+H[1+];row5508_M+H[1+];row8377_M+H2O+H[1+];row9259_M-H4O2+H[1+]	C00082;CE2174	L-Tyrosine$
E1843	row2422;row9265	row2422_M-CO2+H[1+];row9265_M+H[1+]	C00082;CE2174	L-Tyrosine$
E1845	row1099;row3370;row7200;row8890	row1099_M-H2O+H[1+];row3370_M-H4O2+H[1+];row7200_M-NH3+H[1+];row8890_M+H2O+H[1+]	C00082;CE2174	L-Tyrosine$
E1846	row4822;row7190;row9187;row9388	row4822_M-CO2+H[1+];row7190_M-CO+H[1+];row9187_M-HCOOH+H[1+];row9388_M-H2O+H[1+]	C01252	4-(2-Aminophenyl)-2,4-dioxobutanoate
E1847	row3485	row3485_M+H[1+]	C01252;C14876;C14801	4-(2-Aminophenyl)-2,4-dioxobutanoate$$1-Nitro-5,6-dihydroxy-dihydronaphthalene; 1,2-Dihydro-5-nitro-1,2-naphthalenediol
E1848	row1099;row3492;row3999;row4899;row8537	row1099_M-CO2+H[1+];row3492_M-C3H4O2+H[1+];row3999_M-H2O+H[1+];row4899_M-HCOOH+H[1+];row8537_M-NH3+H[1+]	C01252	4-(2-Aminophenyl)-2,4-dioxobutanoate
E1850	row4384	row4384_M-H2O+H[1+]	C00637	Indole-3-acetaldehyde
E1853	row3800	row3800_M+H[1+]	C00637;C14789	Indole-3-acetaldehyde$
E1855	row1105;row2792;row3800;row4306;row6436;row6640;row7815	row1105_M-H2O+H[1+];row2792_M-CO+H[1+];row3800_M-H4O2+H[1+];row4306_M+H[1+];row6436_M-CO2+H[1+];row6640_M-NH3+H[1+];row7815_M+H2O+H[1+]	CE2173
E1861	row2717;row4364;row6049	row2717_M[1+];row4364_M+H+Na[2+];row6049_M+H[1+]	C00500	Biliverdin; Biliverdin IXalpha
E1862	row1106;row1304;row1483;row1791	row1106_M[1+];row1304_M+H[1+];row1483_M+H2O+H[1+];row1791_M(C13)+H[1+]	C00500	Biliverdin; Biliverdin IXalpha
E1864	row1108	row1108_M+Na[1+]	CE5256;CE5251;CE5252;CE5255	estrone-2,3-semiquinone$estrone-3,4-quinone$estrone-2,3-quinone$estrone-3,4-semiquinone
E1871	row4525	row4525_M+Na[1+]	CE1943	spermidine dialdehyde
E1874	row2232	row2232_M+H[1+]	CE3140
E1883	row1630;row3283;row8897	row1630_M-CO2+H[1+];row3283_M-HCOOH+H[1+];row8897_M+Na[1+]	C00257;C00800	D-Gluconate$L-Gulonate
E1887	row2820;row3283;row8897	row2820_M-H4O2+H[1+];row3283_M+H[1+];row8897_M+HCOONa[1+]	C00259;C00309;C00312;C00310;C00121;C00181	L-Arabinose$D-Ribulose; D-erythro-2-Pentulose; D-Arabinoketose; D-Arabinulose; D-Riboketose$L-Xylulose$D-Xylulose$D-Ribose$D-Xylose
E1888	row1130;row3891;row8113	row1130_M(C13)+H[1+];row3891_M+H[1+];row8113_M-NH3+H[1+]	C00073	L-Methionine
E1890	row5610	row5610_M-H2O+H[1+]	C00073	L-Methionine
E1893	row3283;row8897	row3283_M+H[1+];row8897_M+HCOONa[1+]	C00508	L-Ribulose; L-erythro-Pentulose; L-Arabinoketose; L-Arabinulose; L-Riboketose
E1895	row4562	row4562_M+Na[1+]	C00618;C06472;C00191	3-Dehydro-L-gulonate$L-Iduronic acid$D-Glucuronate
E1901	row1135;row8121	row1135_M(C13)+2H[2+];row8121_M+H[1+]	C06135	GA2; GalNAc-beta1->4Gal-beta1->4Glc-beta1->1'Cer; GalNAc-beta1->4LacCer
E1914	row2610	row2610_M-H2O+H[1+]	C00780	Serotonin
E1917	row1142;row1809;row3800;row8133	row1142_M+H2O+H[1+];row1809_M+H[1+];row3800_M-NH3+H[1+];row8133_M(C13)+H[1+]	C00780	Serotonin
E1918	row1167;row7735	row1167_M+H[1+];row7735_M+HCOONa[1+]	C00318	L-Carnitine
E1920	row1167;row8196	row1167_M(C13)+H[1+];row8196_M+H[1+]	C00398	Tryptamine
E1923	row4561	row4561_M+H[1+]	C00398	Tryptamine
E1929	row5361	row5361_M-H2O+H[1+]	C00178;C02835	Thymine$Imidazole-4-acetate; Imidazoleacetic acid; 4-Imidazoleacetate
E1933	row1174;row1299;row5656	row1174_M+H[1+];row1299_M-H2O+H[1+];row5656_M(C13)+H[1+]	C00178;C02835	Thymine$Imidazole-4-acetate; Imidazoleacetic acid; 4-Imidazoleacetate
E1938	row6945	row6945_M-H2O+H[1+]	CE5929;CE5931;CE5924;CE6234;CE5828;CE4989	$$$prostaglandin H1$$20-OH-10,11-dihydro-leukotriene B4
E1947	row1190;row2165;row5166;row6078;row8410	row1190_M+H[1+];row2165_M-C3H4O2+H[1+];row5166_M-CO2+H[1+];row6078_M-CO+H[1+];row8410_M(C13)+H[1+]	pcrn	propionyl-carnitine
E1952	row2365;row3439;row7278;row8822	row2365_M+H[1+];row3439_M-H4O2+H[1+];row7278_M-H2O+H[1+];row8822_M-NH3+H[1+]	pcrn	propionyl-carnitine
E1955	row5770	row5770_M+H[1+]	C16565
E1962	row1204	row1204_M+H[1+]	C00212;C00330	Adenosine$Deoxyguanosine
E1963	row3221	row3221_M+H[1+]	C00212;C00330	Adenosine$Deoxyguanosine
E1968	row6107	row6107_M-H2O+H[1+]	C01136;C16255	S-Acetyldihydrolipoamide; 6-S-Acetyldihydrolipoamide$[Dihydrolipoyllysine-residue acetyltransferase] S-acetyldihydrolipoyllysine; S-Acetyldihydrolipoamide-E
E1970	row1205	row1205_M+Na[1+]	C11713;C11714;C14787;C14786	beta-Naphthol; 2-Naphthol$$(1S,2R)-Naphthalene 1,2-oxide; (1S,2R)-Naphthalene epoxide$(1R,2S)-Naphthalene 1,2-oxide; (1R,2S)-Naphthalene epoxide
E1972	row4324;row8117;row9513	row4324_M-CO+H[1+];row8117_M+H[1+];row9513_M+H2O+H[1+]	C11713;C11714;C14787	beta-Naphthol; 2-Naphthol$$(1S,2R)-Naphthalene 1,2-oxide; (1S,2R)-Naphthalene epoxide
E1973	row8117	row8117_M+H[1+]	C14786	(1R,2S)-Naphthalene 1,2-oxide; (1R,2S)-Naphthalene epoxide
E1977	row2933;row3182;row6127	row2933_M-CO+H[1+];row3182_M+H[1+];row6127_M-CO2+H[1+]	C03917;C05293;C00523;C04373;C04295	5alpha-Dihydrotestosterone$5beta-Dihydrotestosterone$Androsterone$3alpha-Hydroxy-5beta-androstan-17-one; Etiocholan-3alpha-ol-17-one; 3alpha-Hydroxyetiocholan-17-one$Androst-5-ene-3beta,17beta-diol; 3beta,17beta-Dihydroxyandrost-5-ene; 3beta,17beta-Dihydroxy-5-androstene; Androstenediol
E1978	row8728	row8728_M+Na[1+]	C03917;C05293;C00523;C04373;C04295	5alpha-Dihydrotestosterone$5beta-Dihydrotestosterone$Androsterone$3alpha-Hydroxy-5beta-androstan-17-one; Etiocholan-3alpha-ol-17-one; 3alpha-Hydroxyetiocholan-17-one$Androst-5-ene-3beta,17beta-diol; 3beta,17beta-Dihydroxyandrost-5-ene; 3beta,17beta-Dihydroxy-5-androstene; Androstenediol
E1980	row1208;row6690	row1208_M+HCOONa[1+];row6690_M-H2O+H[1+]	C03917;C05293;C00523;C04373;C04295	5alpha-Dihydrotestosterone$5beta-Dihydrotestosterone$Androsterone$3alpha-Hydroxy-5beta-androstan-17-one; Etiocholan-3alpha-ol-17-one; 3alpha-Hydroxyetiocholan-17-one$Androst-5-ene-3beta,17beta-diol; 3beta,17beta-Dihydroxyandrost-5-ene; 3beta,17beta-Dihydroxy-5-androstene; Androstenediol
E1982	row3480;row3535;row6065;row6939	row3480_M-CO2+H[1+];row3535_M+H[1+];row6065_M-C3H4O2+H[1+];row6939_M-HCOOH+H[1+]	C03917;C05293;C00523;C04373;C04295	5alpha-Dihydrotestosterone$5beta-Dihydrotestosterone$Androsterone$3alpha-Hydroxy-5beta-androstan-17-one; Etiocholan-3alpha-ol-17-one; 3alpha-Hydroxyetiocholan-17-one$Androst-5-ene-3beta,17beta-diol; 3beta,17beta-Dihydroxyandrost-5-ene; 3beta,17beta-Dihydroxy-5-androstene; Androstenediol
E1991	row4653;row6042;row7896	row4653_M+Na[1+];row6042_M-H2O+H[1+];row7896_M-CO+H[1+]	C03242	(8Z,11Z,14Z)-Icosatrienoic acid; Dihomo-gamma-linolenic acid; (Z,Z,Z)-8,11,14-Eicosatrienoic acid; (Z,Z,Z)-8,11,14-Icosatrienoic acid; (Z,Z,Z)-8,11,14-Eicosatrienoate; (Z,Z,Z)-8,11,14-Icosatrienoate; 8,11,14-Eicosatrienoate; 8,11,14-Icosatrienoate
E1994	row2117;row3471	row2117_M+H+Na[2+];row3471_M+H[1+]	C03242	(8Z,11Z,14Z)-Icosatrienoic acid; Dihomo-gamma-linolenic acid; (Z,Z,Z)-8,11,14-Eicosatrienoic acid; (Z,Z,Z)-8,11,14-Icosatrienoic acid; (Z,Z,Z)-8,11,14-Eicosatrienoate; (Z,Z,Z)-8,11,14-Icosatrienoate; 8,11,14-Eicosatrienoate; 8,11,14-Icosatrienoate
E1996	row9587	row9587_M+H[1+]	C02238	5-Oxo-L-proline
E1997	row3538	row3538_M+H[1+]	C02238	5-Oxo-L-proline
E1998	row5339;row6082	row5339_M+H2O+H[1+];row6082_M+H[1+]	C00302	DL-Glutamate; DL-Glutaminic acid; 2-Aminoglutaric acid; Glutamate
E1999	row1423	row1423_M-H2O+H[1+]	C00954;C05634	Indole-3-acetate$5-Hydroxyindoleacetaldehyde
E2001	row5139	row5139_M-H2O+H[1+]	C00954;C05634	Indole-3-acetate$5-Hydroxyindoleacetaldehyde
E2004	row2546;row6424;row9108;row9499	row2546_M-H2O+H[1+];row6424_M+H2O+H[1+];row9108_M+H[1+];row9499_M-NH3+H[1+]	C00954;C05634	Indole-3-acetate$5-Hydroxyindoleacetaldehyde
E2007	row1242;row5313	row1242_M+Na[1+];row5313_M-CO2+H[1+]	CE2054;CE5976	20-carboxy-leukotriene-B4$12-oxo-10,11-dihydro-20-COOH-LTB4
E2012	row5757;row6662	row5757_M+H[1+];row6662_M+H2O+H[1+]	C00399	Ubiquinone
E2013	row1242;row3392;row6671;row8343	row1242_M+HCOONa[1+];row3392_M-CO+H[1+];row6671_M-C3H4O2+H[1+];row8343_M-H2O+H[1+]	C00399	Ubiquinone
E2020	row1307	row1307_M-H2O+H[1+]	C00258	(R)-Glycerate
E2024	row2239;row6207;row7103	row2239_M-NH3+H[1+];row6207_M-CO2+H[1+];row7103_M-H2O+H[1+]	ttdcrn	tetradecanoyl carnitine
E2037	row1267;row1269	row1267_M+Na[1+];row1269_M+HCOONa[1+]	C01598	Melatonin; N-Acetyl-5-methoxytryptamine
E2042	row1269	row1269_M+Na[1+]	C00831	Pantetheine; (R)-Pantetheine
E2045	row1270;row2443;row5842	row1270_M-CO+H[1+];row2443_M-NH3+H[1+];row5842_M-H2O+H[1+]	C03771	5-Guanidino-2-oxopentanoate; 5-Guanidino-2-oxo-pentanoate; 2-Oxo-5-guanidinopentanoate; 2-Oxo-5-guanidino-pentanoate
E2052	row1272;row4430;row7852;row8117;row8308;row8552;row9513	row1272_M+H2O+H[1+];row4430_M+H[1+];row7852_M-CO+H[1+];row8117_M-H4O2+H[1+];row8308_M-CO2+H[1+];row8552_M-C3H4O2+H[1+];row9513_M-H2O+H[1+]	C00590	Coniferyl alcohol; Coniferol; 4-(3-Hydroxy-1-propenyl)-2-methoxyphenol
E2055	row6212	row6212_M+H[1+]	C16679;C16677;C16680	all-trans-18-Hydroxyretinoic acid$all-trans-4-Hydroxyretinoic acid$all-trans-5,6-Epoxyretinoic acid; all-trans-5,6-Epoxy-5,6-dihydroretinoic acid
E2056	row1279;row3205;row6100	row1279_M+Na[1+];row3205_M-CO+H[1+];row6100_M-H2O+H[1+]	C16679;C16677;C16680	all-trans-18-Hydroxyretinoic acid$all-trans-4-Hydroxyretinoic acid$all-trans-5,6-Epoxyretinoic acid; all-trans-5,6-Epoxy-5,6-dihydroretinoic acid
E2061	row6741	row6741_M+H[1+]	C06607	Diethylthiophosphoric acid; DETP
E2063	row2003;row2403;row3600;row5924	row2003_M+H[1+];row2403_M-H2O+H[1+];row3600_M(C13)+H[1+];row5924_M+H2O+H[1+]	C00483;C01183;C02735	Tyramine$N,N-Dimethylaniline N-oxide$Phenylethanolamine; 2-Amino-1-phenylethanol
E2065	row1293;row3134;row7858	row1293_M-H2O+H[1+];row3134_M(C13)+H[1+];row7858_M-CO+H[1+]	C00483;C01183;C02735	Tyramine$N,N-Dimethylaniline N-oxide$Phenylethanolamine; 2-Amino-1-phenylethanol
E2066	row2422	row2422_M+H[1+]	C00483;C01183;C02735	Tyramine$N,N-Dimethylaniline N-oxide$Phenylethanolamine; 2-Amino-1-phenylethanol
E2075	row8915	row8915_M-H2O+H[1+]	CE2006;CE6506	$
E2077	row2834;row3452;row4714;row8305	row2834_M-HCOOH+H[1+];row3452_M-C3H4O2+H[1+];row4714_M-H4O2+H[1+];row8305_M+H[1+]	CE2006;CE6506	$
E2079	row1306;row2175;row4053;row5533	row1306_M-H2O+H[1+];row2175_M-NH3+H[1+];row4053_M(C13)+H[1+];row5533_M+H[1+]	C12455	5-Aminopentanal
E2083	row1831	row1831_M+Na[1+]	C06178	1-Methylpyrrolinium
E2091	row1307;row3758	row1307_M+2H[2+];row3758_M-H2O+H[1+]	C02670;C00072;glac	D-glucurono-6,3-lactone$L-Ascorbate$D-glucurono-6,3-lactone
E2092	row1307	row1307_M+H[1+]	C00022;C00222	Pyruvate$3-Oxopropanoate; Malonate semialdehyde
E2095	row1307;row2642;row2820;row3552;row8669	row1307_M-C3H4O2+H[1+];row2642_M-H2O+H[1+];row2820_M-HCOOH+H[1+];row3552_M-CO2+H[1+];row8669_M-H4O2+H[1+]	C00322	2-Oxoadipate
E2099	row2019	row2019_M-H2O+H[1+]	C00065;C00740	L-Serine$D-Serine
E2100	row9410	row9410_M-H2O+H[1+]	C00065;C00740	L-Serine$D-Serine
E2103	row3613	row3613_M+H[1+]	C00122	Fumarate
E2105	row3092	row3092_M+H[1+]	C00122	Fumarate
E2106	row3613	row3613_M-H2O+H[1+]	C00149	L-Malate
E2108	row3092	row3092_M-H2O+H[1+]	C00149	L-Malate
E2113	row9218	row9218_M+H[1+]	C00601	Phenylacetaldehyde; alpha-Tolualdehyde
E2114	row2743	row2743_M-H2O+H[1+]	C00601	Phenylacetaldehyde; alpha-Tolualdehyde
E2117	row1311;row2149;row6113;row6192;row8497	row1311_M-H2O+H[1+];row2149_M(C13)+H[1+];row6113_M+H[1+];row6192_M+H2O+H[1+];row8497_M-CO+H[1+]	C00601	Phenylacetaldehyde; alpha-Tolualdehyde
E2118	row2763;row8939	row2763_M+H[1+];row8939_M(C13)+H[1+]	C05851
E2122	row1311;row1605;row3723;row7200	row1311_M-CO2+H[1+];row1605_M+H[1+];row3723_M-CO+H[1+];row7200_M+H2O+H[1+]	C05851
E2123	row3183	row3183_M+H[1+]	CE2020	N-arachidonoylglycine
E2124	row2164	row2164_M-H2O+H[1+]	CE2020	N-arachidonoylglycine
E2126	row1320;row2572;row3209;row4144	row1320_M-H2O+H[1+];row2572_M+K[1+];row3209_M-C3H4O2+H[1+];row4144_M-CO+H[1+]	CE2020	N-arachidonoylglycine
E2129	row8615	row8615_M-H2O+H[1+]	C05963
E2130	row4080;row5111;row6764	row4080_M+H[1+];row5111_M-H4O2+H[1+];row6764_M(C13)+H[1+]	C05963
E2132	row4659	row4659_M+Na[1+]	C05963
E2137	row3204	row3204_M+H[1+]	hpdcacrn	heptadecanoyl carnitine
E2139	row3811	row3811_M+Na[1+]	hpdcacrn	heptadecanoyl carnitine
E2142	row3405	row3405_M+H[1+]	C00486	Bilirubin
E2143	row1325;row1428;row1791;row2241	row1325_M+H[1+];row1428_M(C13)+H[1+];row1791_M[1+];row2241_M+Na[1+]	C00486	Bilirubin
E2145	row5389	row5389_M+H[1+]	C02797;C02940;C03836	3-Oxo-5beta-steroid$3-Oxo-5alpha-steroid$3beta-Hydroxy-delta5-steroid
E2148	row4753	row4753_M+H[1+]	C02797;C02940;C03836	3-Oxo-5beta-steroid$3-Oxo-5alpha-steroid$3beta-Hydroxy-delta5-steroid
E2149	row1331	row1331_M+Na[1+]	C02797;C02940;C03836	3-Oxo-5beta-steroid$3-Oxo-5alpha-steroid$3beta-Hydroxy-delta5-steroid
E2155	row9777	row9777_M+Na[1+]	CE5079	1alpha-hydroxy-23-carboxy-24,25,26,27-tetranorvitamin D3
E2166	row4831	row4831_M-H2O+H[1+]	CE4788;C00763;C00148	acetamidopropanal$D-Proline$L-Proline
E2168	row1559;row2634	row1559_M(C13)+H[1+];row2634_M-H2O+H[1+]	CE4788;C00763;C00148	acetamidopropanal$D-Proline$L-Proline
E2169	row7237;row8372	row7237_M-NH3+H[1+];row8372_M+H[1+]	CE4788;C00763;C00148	acetamidopropanal$D-Proline$L-Proline
E2170	row1359	row1359_M+H[1+]	C00555	4-Aminobutanal; 4-Aminobutyraldehyde; Butyraldehyde, 4-amino-
E2187	row8259;row8395	row8259_M+H[1+];row8395_M(C13)+2H[2+]	CE1925	3'-carboxy-alpha-chromanol
E2192	row2105;row8921	row2105_M+Na[1+];row8921_M[1+]	1mncam;C02918	1-Methylnicotinamide$1-Methylnicotinamide
E2198	row7666	row7666_M-H2O+H[1+]	C00956	L-2-Aminoadipate; L-alpha-Aminoadipate; L-alpha-Aminoadipic acid; L-2-Aminoadipic acid; L-2-Aminohexanedioate
E2200	row5874;row9873	row5874_M-H4O2+H[1+];row9873_M+H[1+]	C00956	L-2-Aminoadipate; L-alpha-Aminoadipate; L-alpha-Aminoadipic acid; L-2-Aminoadipic acid; L-2-Aminohexanedioate
E2201	row1391;row2340;row7606;row8372	row1391_M-H2O+H[1+];row2340_M-CO2+H[1+];row7606_M-NH3+H[1+];row8372_M-HCOOH+H[1+]	C00956	L-2-Aminoadipate; L-alpha-Aminoadipate; L-alpha-Aminoadipic acid; L-2-Aminoadipic acid; L-2-Aminohexanedioate
E2202	row3747;row6705;row6778;row7666	row3747_M-NH3+H[1+];row6705_M+H2O+H[1+];row6778_M+H[1+];row7666_M-H4O2+H[1+]	C00329	D-Glucosamine
E2203	row9873	row9873_M-H2O+H[1+]	C00329	D-Glucosamine
E2207	row7053	row7053_M+Na[1+]	CE4969	isobutyrylglycine
E2209	row3061;row3086	row3061_M+Na[1+];row3086_M-NH3+H[1+]	CE4969	isobutyrylglycine
E2212	row1719;row7489	row1719_M-H4O2+H[1+];row7489_M-H2O+H[1+]	C00077;C00515;C01602	Ornithine$D-Ornithine$Ornithine; 2,5-Diaminovaleric acid; 2,5-Diaminopentanoic acid; 2,5-Diaminopentanoate
E2213	row2350;row3288	row2350_M-H2O+H[1+];row3288_M-HCOOH+H[1+]	C00077;C00515;C01602	Ornithine$D-Ornithine$Ornithine; 2,5-Diaminovaleric acid; 2,5-Diaminopentanoic acid; 2,5-Diaminopentanoate
E2217	row7887	row7887_M-H2O+H[1+]	CE5315;CE5316;CE5327;CE5328	8(R)-hydroxy-hexadeca-2E,6E,10Z-trienoate$8(R)-hydroxy-hexadeca-4E,6E,10Z-trienoate$8(S)-hydroxy-hexadeca-2E,6E,10Z-trienoate$8(S)-hydroxy-hexadeca-4E,6E-10Z-trienoate
E2218	row3032	row3032_M+Na[1+]	CE5315;CE5316;CE5327;CE5328	8(R)-hydroxy-hexadeca-2E,6E,10Z-trienoate$8(R)-hydroxy-hexadeca-4E,6E,10Z-trienoate$8(S)-hydroxy-hexadeca-2E,6E,10Z-trienoate$8(S)-hydroxy-hexadeca-4E,6E-10Z-trienoate
E2219	row2619	row2619_M+H[1+]	CE5315;CE5316;CE5327;CE5328	8(R)-hydroxy-hexadeca-2E,6E,10Z-trienoate$8(R)-hydroxy-hexadeca-4E,6E,10Z-trienoate$8(S)-hydroxy-hexadeca-2E,6E,10Z-trienoate$8(S)-hydroxy-hexadeca-4E,6E-10Z-trienoate
E2223	row1408	row1408_M-H2O+H[1+]	hpdca	heptadecanoate
E2226	row2783;row4355;row5289;row5963;row6212	row2783_M-H2O+H[1+];row4355_M-H4O2+H[1+];row5289_M-CO+H[1+];row5963_M+H[1+];row6212_M+Na[1+]	CE5526;CE5527;C14765	$$13-OxoODE; 13-KODE; (9Z,11E)-13-Oxooctadeca-9,11-dienoic acid
E2230	row1414	row1414_M+H[1+]	C00370	Sterol
E2233	row5600;row5941	row5600_M+H2O+H[1+];row5941_M+H[1+]	C00370	Sterol
E2236	row2409;row2783;row3969;row4355;row5963;row6100	row2409_M(C13)+H[1+];row2783_M+H[1+];row3969_M+HCOONa[1+];row4355_M-H2O+H[1+];row5963_M+H2O+H[1+];row6100_M+Na[1+]	C16300	Stearidonic acid; 6,9,12,15-Octadecatetraenoic acid; (6Z,9Z,12Z,15Z)-Octadecatetraenoic acid
E2239	row4082;row5213;row5891;row5941;row9013	row4082_M-H2O+H[1+];row5213_M-HCOOH+H[1+];row5891_M-CO2+H[1+];row5941_M-CO+H[1+];row9013_M-C3H4O2+H[1+]	C16300	Stearidonic acid; 6,9,12,15-Octadecatetraenoic acid; (6Z,9Z,12Z,15Z)-Octadecatetraenoic acid
E2240	row4818;row9105;row9729;row9876	row4818_M+H[1+];row9105_M+Na[1+];row9729_M[1+];row9876_M+HCOOK[1+]	C15670	Heme A
E2247	row4088	row4088_M-H2O+H[1+]	C02693	Indole-3-acetamide
E2248	row8840	row8840_M+H[1+]	C02693	Indole-3-acetamide
E2250	row1423	row1423_M+H[1+]	C14788
E2251	row5139	row5139_M+H[1+]	C14788
E2252	row2546	row2546_M+H[1+]	C14788
E2257	row4267	row4267_M-H2O+H[1+]	CE2512
E2261	row1443;row9542	row1443_M+HCOOK[1+];row9542_M+H[1+]	adrn	adrenic acid
E2263	row1816	row1816_M-H2O+H[1+]	adrn	adrenic acid
E2264	row3828;row5632;row6281;row6598	row3828_M-CO2+H[1+];row5632_M-H2O+H[1+];row6281_M-CO+H[1+];row6598_M-C3H4O2+H[1+]	C07585	N-Acetylisoniazid; (N)1-Acetylisoniazid
E2269	row6444;row9382	row6444_M-HCOOH+H[1+];row9382_M-H2O+H[1+]	C00847	4-Pyridoxate; 4-Pyridoxic acid
E2272	row1452;row1770;row5105;row5903;row6595;row6962;row8622	row1452_M+HCOONa[1+];row1770_M-CO+H[1+];row5105_M-H2O+H[1+];row5903_M-CO2+H[1+];row6595_M-H4O2+H[1+];row6962_M-C3H4O2+H[1+];row8622_M-HCOOH+H[1+]	C00847	4-Pyridoxate; 4-Pyridoxic acid
E2273	row6945	row6945_M+H[1+]	CE2446;CE2449;CE6246;CE6240;CE6251;CE2445;CE7172;CE5179;CE6474;CE5815;CE5343;CE7096;CE5944	6E-12-epi-LTB4$11,12-dihydroxy-5(E),7(E),9(E),14(Z)-eicosatetraenoate$5,12-DiHETE$9-deoxy-delta12-PGD2$12,20-DiHETE$6-trans-leukotriene B4$14,15-DiHETE$6,7-dihydro-5-oxo-leukotriene B4$$20-hydroxy-5S-HETE$6,7-dihydro-5-oxo-12-epi-LTB4$5,15-DiHETE$10,11-dihydro-12-oxo-LTB4
E2292	row7392	row7392_M+H[1+]	C00227	Acetyl phosphate
E2294	row1486;row1515;row2363	row1486_M+H[1+];row1515_M(C13)+H[1+];row2363_M[1+]	C00227	Acetyl phosphate
E2296	row6599;row7392	row6599_M+H[1+];row7392_M-CO2+H[1+]	C03232	3-Phosphohydroxypyruvate
E2297	row6187;row6983	row6187_M(C13)+H[1+];row6983_M+Na[1+]	C03232	3-Phosphohydroxypyruvate
E2298	row1486;row1661	row1486_M-CO2+H[1+];row1661_M+H[1+]	C03232	3-Phosphohydroxypyruvate
E2303	row1811	row1811_M+H[1+]	C00631;C00197	D-Glycerate 2-phosphate$3-Phospho-D-glycerate
E2307	row4326;row4724	row4326_M+Na[1+];row4724_M-CO2+H[1+]	CE2184;CE2189;C05285;C05299	2-hydroxy-3-methoxyestrone$4-methoxyestrone$Adrenosterone$2-Methoxyestrone
E2309	row1607	row1607_M+Na[1+]	CE2184;CE2189;C05285;C05299	2-hydroxy-3-methoxyestrone$4-methoxyestrone$Adrenosterone$2-Methoxyestrone
E2310	row8343	row8343_M+H[1+]	CE2184;CE2189;C05285;C05299	2-hydroxy-3-methoxyestrone$4-methoxyestrone$Adrenosterone$2-Methoxyestrone
E2315	row2933	row2933_M+Na[1+]	C00517	Hexadecanal
E2319	row6707	row6707_M+Na[1+]	c226crn	cervonyl carnitine
E2323	row1505	row1505_M-H2O+H[1+]	CE5986
E2326	row2763;row6143	row2763_M-H2O+H[1+];row6143_M(C13)+H[1+]	C05838;C00811;C02763;C00166	cis-2-Hydroxycinnamate; 2-Coumarinate$4-Coumarate; p-Coumaric acid; trans-4-Hydroxycinnamate; trans-p-Hydroxycinnamate; 4-Hydroxycinnamic acid; 4-Hydroxycinnamate$enol-Phenylpyruvate$Phenylpyruvate
E2328	row1855	row1855_M+H[1+]	C05838;C00811;C02763;C00166	cis-2-Hydroxycinnamate; 2-Coumarinate$4-Coumarate; p-Coumaric acid; trans-4-Hydroxycinnamate; trans-p-Hydroxycinnamate; 4-Hydroxycinnamic acid; 4-Hydroxycinnamate$enol-Phenylpyruvate$Phenylpyruvate
E2330	row1605;row2308;row2543;row3723;row6113;row7200;row7921	row1605_M-H2O+H[1+];row2308_M+H2O+H[1+];row2543_M(C13)+H[1+];row3723_M-HCOOH+H[1+];row6113_M-CO2+H[1+];row7200_M+H[1+];row7921_M-CO+H[1+]	C05838;C00811;C02763;C00166	cis-2-Hydroxycinnamate; 2-Coumarinate$4-Coumarate; p-Coumaric acid; trans-4-Hydroxycinnamate; trans-p-Hydroxycinnamate; 4-Hydroxycinnamic acid; 4-Hydroxycinnamate$enol-Phenylpyruvate$Phenylpyruvate
E2332	row1522	row1522_M-H2O+H[1+]	C07086;C03765	Phenylacetic acid; Benzylformic acid; Phenylacetate; Benzeneacetiic acid$4-Hydroxyphenylacetaldehyde
E2335	row3040;row3723;row7921;row8497;row8552	row3040_M-HCOOH+H[1+];row3723_M-H2O+H[1+];row7921_M+H[1+];row8497_M-CO2+H[1+];row8552_M-CO+H[1+]	C07086;C03765	Phenylacetic acid; Benzylformic acid; Phenylacetate; Benzeneacetiic acid$4-Hydroxyphenylacetaldehyde
E2341	row2332;row6169	row2332_M-H2O+H[1+];row6169_M+H[1+]	C02505	2-Phenylacetamide
E2349	row2159	row2159_M+Na[1+]	CE1349;C05490	19-oxo-deoxycorticosterone$11-Dehydrocorticosterone
E2350	row1965;row3969;row9286	row1965_M+HCOONa[1+];row3969_M+H[1+];row9286_M+K[1+]	CE1349	19-oxo-deoxycorticosterone
E2351	row1526	row1526_M+H[1+]	CE1349;C05490	19-oxo-deoxycorticosterone$11-Dehydrocorticosterone
E2356	row1965;row3969;row4408;row6090;row6100;row6212;row9286	row1965_M+HCOONa[1+];row3969_M+H[1+];row4408_M-H4O2+H[1+];row6090_M-CO2+H[1+];row6100_M-HCOOH+H[1+];row6212_M-CO+H[1+];row9286_M+K[1+]	C05490	11-Dehydrocorticosterone
E2360	row2175;row6199	row2175_M-HCOOH+H[1+];row6199_M+H[1+]	C00233;C06102;C03465	4-Methyl-2-oxopentanoate$Adipate semialdehyde; Hexan-1-one-6-carboxylate; 6-Oxohexanoate$3-Methyl-2-oxopentanoate; 2-Oxo-3-methylvalerate
E2362	row1730;row6238	row1730_M-H4O2+H[1+];row6238_M-H2O+H[1+]	C00233;C06102;C03465	4-Methyl-2-oxopentanoate$Adipate semialdehyde; Hexan-1-one-6-carboxylate; 6-Oxohexanoate$3-Methyl-2-oxopentanoate; 2-Oxo-3-methylvalerate
E2363	row5129;row5205;row9197	row5129_M+H2O+H[1+];row5205_M+Na[1+];row9197_M+H[1+]	C00418	(R)-Mevalonate
E2365	row4525;row6199	row4525_M+H2O+H[1+];row6199_M-H2O+H[1+]	C00418	(R)-Mevalonate
E2366	row4896;row8145	row4896_M+Na[1+];row8145_M+H[1+]	C00418	(R)-Mevalonate
E2368	row1539;row7108;row9615	row1539_M+H[1+];row7108_M+HCOONa[1+];row9615_M+K[1+]	tmndnccrn	Timnodonyl carnitine
E2376	row1552;row4538;row4997;row5545;row7066	row1552_M-HCOOH+H[1+];row4538_M+NaCl[1+];row4997_M+H[1+];row5545_M+H2O+H[1+];row7066_M-H2O+H[1+]	C05271	trans-Hex-2-enoyl-CoA; (2E)-Hexenoyl-CoA
E2380	row5927;row8672	row5927_M[1+];row8672_M+Na[1+]	CE5276	dopamine o-quinone
E2383	row1630;row3944;row8537	row1630_M+H[1+];row3944_M[1+];row8537_M+K[1+]	CE5276	dopamine o-quinone
E2387	row4435;row8922	row4435_M-H2O+H[1+];row8922_M+HCOONa[1+]	CE6504
E2389	row1572;row3306;row8958	row1572_M-C3H4O2+H[1+];row3306_M-CO2+H[1+];row8958_M-H2O+H[1+]	CE6504
E2390	row5781	row5781_M+H[1+]	CE3087	beta-carboline
E2391	row1577;row2334	row1577_M+H[1+];row2334_M+H2O+H[1+]	CE3087	beta-carboline
E2403	row9251	row9251_M+H[1+]	C05264	(S)-Hydroxydecanoyl-CoA; (S)-3-Hydroxydecanoyl-CoA
E2404	row5205	row5205_M+H[1+]	C05576	3,4-Dihydroxyphenylethyleneglycol
E2406	row4896;row5366	row4896_M+H[1+];row5366_M-H2O+H[1+]	C05576	3,4-Dihydroxyphenylethyleneglycol
E2413	row1589	row1589_M+Na[1+]	C04051	5-Amino-4-imidazolecarboxyamide
E2414	row6072	row6072_M+Na[1+]	C04051	5-Amino-4-imidazolecarboxyamide
E2416	row1589	row1589_M-H2O+H[1+]	C16353;C05411	$
E2418	row7053	row7053_M+H[1+]	C16353;C05411;C16358;C05412	$$1-Methylxanthine$
E2420	row3061	row3061_M+H[1+]	C16353;C05411;CE5542;C16358;C05412	$$noradrenochrome o-semiquinone$1-Methylxanthine$
E2423	row6072	row6072_M-H2O+H[1+]	C05411
E2426	row9497	row9497_M-H2O+H[1+]	CE2576
E2430	row2829;row2853;row8308;row8936	row2829_M+H[1+];row2853_M-H2O+H[1+];row8308_M-H4O2+H[1+];row8936_M-HCOOH+H[1+]	CE2576
E2432	row1855	row1855_M-H2O+H[1+]	C05583;C05582	3-Methoxy-4-hydroxyphenylglycolaldehyde$Homovanillate; Homovanillic acid
E2434	row1605;row2308;row5950;row6192;row7200;row7921;row9324	row1605_M-H4O2+H[1+];row2308_M+H[1+];row5950_M-CO+H[1+];row6192_M-CO2+H[1+];row7200_M-H2O+H[1+];row7921_M-HCOOH+H[1+];row9324_M-C3H4O2+H[1+]	C05583;C05582	3-Methoxy-4-hydroxyphenylglycolaldehyde$Homovanillate; Homovanillic acid
E2435	row2555	row2555_M-H2O+H[1+]	crvnc;CE0328	cervonic acid, C22:6 n-3$
E2436	row1609	row1609_M-H2O+H[1+]	crvnc;CE0328	cervonic acid, C22:6 n-3$
E2442	row1617;row5727	row1617_M+H2O+H[1+];row5727_M+H[1+]	C14040	1-Nitronaphthalene
E2444	row2385;row8209	row2385_M+H2O+H[1+];row8209_M+H[1+]	C14040	1-Nitronaphthalene
E2447	row1630;row2896;row9241	row1630_M+H2O+H[1+];row2896_M+H[1+];row9241_M+HCOONa[1+]	CE0520	(R)-glycerol 1-acetate
E2448	row8672;row8744	row8672_M+Na[1+];row8744_M-H2O+H[1+]	C00379;C00532	Xylitol$L-Arabinitol
E2450	row1630;row2896;row3552	row1630_M+H[1+];row2896_M-H2O+H[1+];row3552_M-H4O2+H[1+]	C00379;C00532	Xylitol$L-Arabinitol
E2452	row1632;row1867;row2933;row5259	row1632_M+H[1+];row1867_M+H2O+H[1+];row2933_M-C3H4O2+H[1+];row5259_M-H2O+H[1+]	CE5072	21-hydroxyallopregnanolone
E2453	row5854;row6042	row5854_M+Na[1+];row6042_M-HCOOH+H[1+]	CE5072	21-hydroxyallopregnanolone
E2463	row2192;row8536	row2192_M-CO2+H[1+];row8536_M-H2O+H[1+]	C02646	4-Coumaryl alcohol; 4-Hydroxycinnamyl alcohol; p-Coumaryl alcohol
E2465	row1669;row2891;row3607;row3635;row4986;row6855	row1669_M-H4O2+H[1+];row2891_M-HCOOH+H[1+];row3607_M-CO2+H[1+];row3635_M+H2O+H[1+];row4986_M-CO+H[1+];row6855_M+H[1+]	C02646	4-Coumaryl alcohol; 4-Hydroxycinnamyl alcohol; p-Coumaryl alcohol
E2469	row1677;row1857;row2018;row2954;row5832	row1677_M(C13)+H[1+];row1857_M+K[1+];row2018_M+H2O+H[1+];row2954_M-NH3+H[1+];row5832_M+H[1+]	C00153	Nicotinamide
E2470	row8352	row8352_M-H2O+H[1+]	C00712	(9Z)-Octadecenoic acid; (Z)-Octadec-9-enoic acid; Oleate; Oleic acid
E2473	row1924;row3473;row3511;row5108;row7112;row7531	row1924_M+H[1+];row3473_M+HCOOK[1+];row3511_M-H2O+H[1+];row5108_M(C13)+H[1+];row7112_M-CO+H[1+];row7531_M+H2O+H[1+]	C00712	(9Z)-Octadecenoic acid; (Z)-Octadec-9-enoic acid; Oleate; Oleic acid
E2474	row2902;row3480;row9762	row2902_M+H+Na[2+];row3480_M-H4O2+H[1+];row9762_M+Na[1+]	C00712	(9Z)-Octadecenoic acid; (Z)-Octadec-9-enoic acid; Oleate; Oleic acid
E2476	row1924;row3473;row7531	row1924_M+H[1+];row3473_M+HCOOK[1+];row7531_M+H2O+H[1+]	C01712	(9E)-Octadecenoic acid; 9-Octadecenoic acid, (E)-; (E)-Oleic acid; D9-trans-Octadecenoic acid; 9-trans-Octadecenoic acid; trans-D9-Octadecenoic acid; trans-9-Octadecenoic acid; trans-Elaidic acid; trans-Oleic acid; Elaidic acid; Acide elaidique; Elaidinsaure
E2477	row2902;row9762	row2902_M+H+Na[2+];row9762_M+Na[1+]	C01712	(9E)-Octadecenoic acid; 9-Octadecenoic acid, (E)-; (E)-Oleic acid; D9-trans-Octadecenoic acid; 9-trans-Octadecenoic acid; trans-D9-Octadecenoic acid; trans-9-Octadecenoic acid; trans-Elaidic acid; trans-Oleic acid; Elaidic acid; Acide elaidique; Elaidinsaure
E2480	row1683;row7893;row8789	row1683_M-CO+H[1+];row7893_M-C3H4O2+H[1+];row8789_M+H[1+]	stcrn	stearoylcarnitine
E2484	row3502	row3502_M+H[1+]	C05636	3-Hydroxykynurenamine
E2492	row1696;row9264	row1696_M-HCOOH+H[1+];row9264_M-H2O+H[1+]	C02642;C00152	N-Carbamoyl-beta-alanine$L-Asparagine
E2493	row1700;row3056;row7960	row1700_M-CO2+H[1+];row3056_M(C13)+H[1+];row7960_M+H[1+]	C02642;C00152	N-Carbamoyl-beta-alanine$L-Asparagine
E2497	row9710	row9710_M-H2O+H[1+]	C02442;C03711	N-Methyltyramine$N-Methylphenylethanolamine
E2499	row6436;row6921	row6436_M+H[1+];row6921_M+H2O+H[1+]	C02442;C03711	N-Methyltyramine$N-Methylphenylethanolamine
E2501	row2727;row6165;row7273	row2727_M-NH3+H[1+];row6165_M-H2O+H[1+];row7273_M+H[1+]	C16622	N,N'-Diacetylhydrazine; Diacetylhydrazine
E2504	row1824;row2975	row1824_M+H[1+];row2975_M-H4O2+H[1+]	C16622	N,N'-Diacetylhydrazine; Diacetylhydrazine
E2505	row5223	row5223_M-H2O+H[1+]	C16622	N,N'-Diacetylhydrazine; Diacetylhydrazine
E2508	row2229	row2229_M-H2O+H[1+]	C01449	Queuine; Base Q
E2518	row1730;row6238	row1730_M-H2O+H[1+];row6238_M+H[1+]	C04221	trans-1,2-Dihydrobenzene-1,2-diol
E2520	row1730;row6238	row1730_M+H[1+];row6238_M+H2O+H[1+]	C00146;C15584	Phenol; Benzenol; Hydroxybenzene; Phenic acid; Phenylic acid$Phenol
E2521	row6348	row6348_M+H[1+]	CE1356;CE1358	2beta-hydroxytestosterone$11beta-hydroxytestosterone
E2524	row1731;row6348;row8207	row1731_M+HCOONa[1+];row6348_M+H[1+];row8207_M-C3H4O2+H[1+]	C18045;C14497;C18075;C05294;C05139	$6beta-Hydroxytestosterone; 6beta,17beta-Dihydroxyandrost-4-en-3-one$$19-Hydroxytestosterone; 17beta,19-Dihydroxyandrost-4-en-3-one$16alpha-Hydroxydehydroepiandrosterone; 5-Androstene-3beta,16alpha-diol-17-one
E2529	row1731;row6348;row7672;row9568	row1731_M+Na[1+];row6348_M-HCOOH+H[1+];row7672_M-H2O+H[1+];row9568_M-H4O2+H[1+]	C04707;C06439	(5Z,13E)-11alpha-Hydroxy-9,15-dioxoprost-13-enoate; (5Z)-(15S)-11alpha-Hydroxy-9,15-dioxoprosta-13-enoate$Prostaglandin E3
E2534	row1743;row4602;row4633	row1743_M+K[1+];row4602_M(C13)+H[1+];row4633_M+H[1+]	elaidcrn;vacccrn;odecrn	Elaidic carnitine$Vaccenyl carnitine$octadecenoyl carnitine
E2539	row1755;row3297	row1755_M+Na[1+];row3297_M+NaCl[1+]	C06755	Chloroacetic acid; Chloroethanoic acid
E2540	row1756;row6024	row1756_M+Na[1+];row6024_M-CO2+H[1+]	C04242	5-Fluorodeoxyuridine monophosphate
E2541	row1763;row6444;row8246	row1763_M-CO2+H[1+];row6444_M+H[1+];row8246_M(C13)+H[1+]	C00108	Anthranilate
E2543	row1770;row2698;row6578;row8622	row1770_M+H2O+H[1+];row2698_M(C13)+H[1+];row6578_M-NH3+H[1+];row8622_M+H[1+]	C00108	Anthranilate
E2544	row1763;row7633	row1763_M+H[1+];row7633_M(C13)+H[1+]	C00292	Aniline; Phenylamine; Benzenamine; Arylamine
E2546	row7694	row7694_M+H[1+]	C00292	Aniline; Phenylamine; Benzenamine; Arylamine
E2560	row2332;row2541;row4333;row6169;row6373;row7336	row2332_M-H4O2+H[1+];row2541_M+H[1+];row4333_M+H2O+H[1+];row6169_M-H2O+H[1+];row6373_M-CO+H[1+];row7336_M-C3H4O2+H[1+]	C03758	Dopamine
E2562	row5640	row5640_M+H[1+]	C09642	(-)-Salsolinol; 6,7-Isoquinolinediol, 1,2,3,4-tetrahydro-1-methyl-, (S)-; Salsolinol
E2565	row6254;row6436	row6254_M-H2O+H[1+];row6436_M-CO+H[1+]	C09642	(-)-Salsolinol; 6,7-Isoquinolinediol, 1,2,3,4-tetrahydro-1-methyl-, (S)-; Salsolinol
E2566	row2353;row2714;row9513	row2353_M+H[1+];row2714_M+H2O+H[1+];row9513_M-NH3+H[1+]	C09642	(-)-Salsolinol; 6,7-Isoquinolinediol, 1,2,3,4-tetrahydro-1-methyl-, (S)-; Salsolinol
E2567	row3933;row5927;row8806	row3933_M(C13)+H[1+];row5927_M+H[1+];row8806_M-CO+H[1+]	CE5665	leukoaminochrome
E2572	row2360;row2930;row3135;row3944;row8218	row2360_M-H2O+H[1+];row2930_M+H2O+H[1+];row3135_M-NH3+H[1+];row3944_M+H[1+];row8218_M(C13)+H[1+]	CE5665	leukoaminochrome
E2576	row1975;row2079;row6378	row1975_M-H2O+H[1+];row2079_M+H[1+];row6378_M-H4O2+H[1+]	C00643	5-Hydroxy-L-tryptophan
E2580	row1809;row2655;row3966;row4552;row5720	row1809_M-CO2+H[1+];row2655_M-NH3+H[1+];row3966_M-H4O2+H[1+];row4552_M+H[1+];row5720_M-H2O+H[1+]	C00643	5-Hydroxy-L-tryptophan
E2584	row1814;row7609;row9011	row1814_M+NaCl[1+];row7609_M-NH3+H[1+];row9011_M+H[1+]	CE5586;C00315	dehydrospermidine$Spermidine
E2585	row7488;row8142	row7488_M-NH3+H[1+];row8142_M+H[1+]	CE5586;C00315	dehydrospermidine$Spermidine
E2597	row1832;row8628	row1832_M-NH3+H[1+];row8628_M+Na[1+]	C01149	4-Trimethylammoniobutanal
E2607	row1833	row1833_M+H[1+]	CE1243	12S-HHT
E2615	row3310	row3310_M+H[1+]	C16633	5-Fluorouridine
E2619	row1849;row3369;row5203	row1849_M+HCOONa[1+];row3369_M-H2O+H[1+];row5203_M[1+]	tettet6	tetracosatetraenoic acid n-6
E2624	row3774	row3774_M+H[1+]	C03912;C03564	1-Pyrroline-5-carboxylate$1-Pyrroline-2-carboxylate; 1-Pyrroline-2-carboxylic acid; delta1-Pyrroline 2-carboxylate
E2626	row1856;row8705	row1856_M+H[1+];row8705_M+H2O+H[1+]	C03912	1-Pyrroline-5-carboxylate
E2629	row1856;row2227;row5097;row5231;row8705	row1856_M+H[1+];row2227_M-NH3+H[1+];row5097_M-H2O+H[1+];row5231_M(C13)+H[1+];row8705_M+H2O+H[1+]	C03564	1-Pyrroline-2-carboxylate; 1-Pyrroline-2-carboxylic acid; delta1-Pyrroline 2-carboxylate
E2632	row1901;row2947;row7603	row1901_M+H[1+];row2947_M+H+Na[2+];row7603_M-H2O+H[1+]	C01530	octadecanoate (n-C18:0)
E2633	row3471	row3471_M+Na[1+]	C01530	octadecanoate (n-C18:0)
E2634	row1868;row9150	row1868_M+H[1+];row9150_M-CO2+H[1+]	C02325	Sinapyl alcohol; Sinapoyl alcohol
E2636	row2859	row2859_M+Na[1+]	C02325	Sinapyl alcohol; Sinapoyl alcohol
E2637	row1990;row3569;row4655;row6192;row6426;row7722;row9488	row1990_M[1+];row3569_M-CO2+H[1+];row4655_M+H2O+H[1+];row6192_M-C3H4O2+H[1+];row6426_M-H4O2+H[1+];row7722_M-CO+H[1+];row9488_M+H[1+]	C02325	Sinapyl alcohol; Sinapoyl alcohol
E2640	row8873	row8873_M+H[1+]	C16604	2-Hydroxyiminostilbene
E2641	row1990;row4179;row9488	row1990_M+H[1+];row4179_M+H2O+H[1+];row9488_M(C13)+H[1+]	C16604	2-Hydroxyiminostilbene
E2643	row1868	row1868_M+Na[1+]	C08261
E2644	row2329;row3510	row2329_M-CO2+H[1+];row3510_M+H[1+]	C08261
E2647	row2746;row3624;row6575;row7852;row7957;row9488	row2746_M+H2O+H[1+];row3624_M-HCOOH+H[1+];row6575_M-H2O+H[1+];row7852_M-H4O2+H[1+];row7957_M+H[1+];row9488_M+Na[1+]	C08261
E2652	row2227;row2642;row2820;row7237;row8669	row2227_M-HCOOH+H[1+];row2642_M+H[1+];row2820_M-CO+H[1+];row7237_M-CO2+H[1+];row8669_M-H2O+H[1+]	CE5068	2-methylglutaconic acid
E2656	row1893	row1893_M-H2O+H[1+]	alpam	S-aminomethyldihydrolipoamide
E2658	row1958;row9542	row1958_M-H2O+H[1+];row9542_M+Na[1+]	CE2510
E2669	row5842	row5842_M+H[1+]	C00135	L-Histidine
E2671	row8039	row8039_M+Na[1+]	C00135	L-Histidine
E2673	row1966;row2540;row8829	row1966_M-CO+H[1+];row2540_M-NH3+H[1+];row8829_M-H2O+H[1+]	C00135	L-Histidine
E2676	row2728	row2728_M+Na[1+]	C00135	L-Histidine
E2679	row9771	row9771_M+Na[1+]	C06614;C06615	trans-3-Chloroacrylic acid$cis-3-Chloroacrylic acid
E2680	row2014	row2014_M+Na[1+]	C06614;C06615	trans-3-Chloroacrylic acid$cis-3-Chloroacrylic acid
E2683	row2019;row2357;row3441	row2019_M-HCOOH+H[1+];row2357_M+H[1+];row3441_M-CO2+H[1+]	C00049;C00402	L-Aspartate$D-Aspartate
E2688	row2019	row2019_M+H[1+]	C02218	2-Aminoacrylate; Dehydroalanine
E2689	row9410	row9410_M+H[1+]	C02218	2-Aminoacrylate; Dehydroalanine
E2692	row7166	row7166_M+Na[1+]	CE2961	4-hydroxy-all-trans-retinyl acetate
E2694	row2023;row4111;row4135	row2023_M+H[1+];row4111_M-H2O+H[1+];row4135_M(C13)+H[1+]	CE2961	4-hydroxy-all-trans-retinyl acetate
E2695	row3473;row6690	row3473_M+Na[1+];row6690_M-C3H4O2+H[1+]	CE2961	4-hydroxy-all-trans-retinyl acetate
E2696	row2029;row2572;row2695	row2029_M+H2O+H[1+];row2572_M+HCOONa[1+];row2695_M+H[1+]	CE1353;C03748;CE5888	6beta-hydroxyprogesterone$16alpha-Hydroxyprogesterone; 16-alpha-Hydroxyprogesterone$2beta-hydroxyprogesterone
E2699	row2029;row2572;row2695;row4355;row8728	row2029_M+H2O+H[1+];row2572_M+HCOONa[1+];row2695_M+H[1+];row4355_M-C3H4O2+H[1+];row8728_M-H2O+H[1+]	17ahprgstrn;C03205;C05498;C01176	17alpha-Hydroxyprogesterone$11-Deoxycorticosterone; Deoxycorticosterone; Cortexone; 21-Hydroxy-4-pregnene-3,20-dione; Desoxycortone; DOC$11beta-Hydroxyprogesterone$17alpha-Hydroxyprogesterone; 17alpha-Hydroxy-4-pregnene-3,20-dione; Pregn-4-ene-3,20-dione-17-ol; 17alpha-Hydroxy-progesterone
E2702	row2030	row2030_M+H[1+]	C14039	1,1-Dichloroethylene; Vinylidene chloride
E2705	row8254	row8254_M-H2O+H[1+]	CE2916	neocasomorphin
E2706	row2034;row6100	row2034_M-H2O+H[1+];row6100_M[1+]	CE5594;CE1617	9,13-cis-retinoate$9-cis-retinoate
E2707	row2039;row4239;row4855;row5245;row7990	row2039_M-NH3+H[1+];row4239_M+NaCl[1+];row4855_M(S34)+H[1+];row5245_M+H[1+];row7990_M-H2O+H[1+]	C00332	Acetoacetyl-CoA
E2710	row2812	row2812_M+H[1+]	C16576;C01516	Norcodeine; N-Desmethylcodeine$Morphine
E2716	row2072;row3017;row8641	row2072_M-CO2+H[1+];row3017_M-HCOOH+H[1+];row8641_M+H[1+]	C01152	N(pi)-Methyl-L-histidine; 1-Methylhistidine; N-pros-Methyl-L-histidine
E2717	row6281;row7614	row6281_M-H2O+H[1+];row7614_M+Na[1+]	C01152	N(pi)-Methyl-L-histidine; 1-Methylhistidine; N-pros-Methyl-L-histidine
E2718	row6805;row8588;row8940	row6805_M+H[1+];row8588_M+Na[1+];row8940_M-CO2+H[1+]	C01152	N(pi)-Methyl-L-histidine; 1-Methylhistidine; N-pros-Methyl-L-histidine
E2721	row2072;row5552	row2072_M+H[1+];row5552_M-NH3+H[1+]	C05127	N-Methylhistamine
E2723	row8940	row8940_M+H[1+]	C05127	N-Methylhistamine
E2727	row2074	row2074_M-H2O+H[1+]	clpnd;dcsptn1	clupanodonic acid$docosa-4,7,10,13,16-pentaenoic acid (n-6)
E2731	row2078	row2078_M-H2O+H[1+]	C16265	N-Acetylgalactosamine 4-sulfate
E2732	row9680	row9680_M-H2O+H[1+]	C16265	N-Acetylgalactosamine 4-sulfate
E2745	row4552;row4846;row5753	row4552_M+HCOOK[1+];row4846_M+H2O+H[1+];row5753_M+H[1+]	C06078;C00521;C06099;C06306	$(-)-Limonene; (-)-(S)-Limonene; (-)-(4S)-Limonene$(+)-Limonene; (+)-(R)-Limonene; (+)-(4R)-Limonene$
E2749	row3062;row3323	row3062_M+H2O+H[1+];row3323_M+H[1+]	C11509	3beta-Hydroxy-4beta-methyl-5alpha-cholest-7-ene-4alpha-carbaldehyde
E2760	row2096;row3648	row2096_M+H[1+];row3648_M-HCOOH+H[1+]	C05645	4-(2-Amino-3-hydroxyphenyl)-2,4-dioxobutanoate
E2761	row2103;row5254;row7503;row8917	row2103_M+K[1+];row5254_M+Na[1+];row7503_M(C13)+H[1+];row8917_M-CO+H[1+]	C05269	3-Oxohexanoyl-CoA; 3-Ketohexanoyl-CoA
E2765	row6107	row6107_M+H[1+]	C05932	N-Succinyl-L-glutamate 5-semialdehyde; (2S)-2-(3-Carboxypropanoylamino)-5-oxopentanoic acid
E2767	row2110	row2110_M+Na[1+]	C15606	1,2-Dihydroxy-5-(methylthio)pent-1-en-3-one
E2773	row4653;row4729;row8587	row4653_M+H[1+];row4729_M+H+Na[2+];row8587_M(C13)+H[1+]	C06429	(4Z,7Z,10Z,13Z,16Z,19Z)-Docosahexaenoic acid; 4,7,10,13,16,19-Docosahexaenoic acid; Docosahexaenoic acid
E2776	row2130;row3979;row9162	row2130_M-H2O+H[1+];row3979_M-H4O2+H[1+];row9162_M+Na[1+]	C06486;C00386	(6R)-6-(L-erythro-1,2-Dihydroxypropyl)-5,6,7,8-tetrahydro-4a-$Carnosine; Nalpha-(beta-alanyl)-L-histidine
E2778	row8074	row8074_M-H2O+H[1+]	C06486;C00386	(6R)-6-(L-erythro-1,2-Dihydroxypropyl)-5,6,7,8-tetrahydro-4a-$Carnosine; Nalpha-(beta-alanyl)-L-histidine
E2786	row7711	row7711_M+Na[1+]	C06425;C01607	Icosanoic acid; Eicosanoic acid; Arachidic acid$Phytanate; Phytanic acid
E2788	row2143;row2811	row2143_M+H+Na[2+];row2811_M+H[1+]	C06425;C01607	Icosanoic acid; Eicosanoic acid; Arachidic acid$Phytanate; Phytanic acid
E2794	row6041	row6041_M-H2O+H[1+]	C04043;C00642;C05852	3,4-Dihydroxyphenylacetaldehyde; Protocatechuatealdehyde$4-Hydroxyphenylacetate$2-Hydroxyphenylacetate
E2796	row4896;row5366	row4896_M+H2O+H[1+];row5366_M+H[1+]	C04043;C00642;C05852;C13636	3,4-Dihydroxyphenylacetaldehyde; Protocatechuatealdehyde$4-Hydroxyphenylacetate$2-Hydroxyphenylacetate$4-Hydroxyphenyl acetate
E2797	row2153;row3135;row8552;row8778	row2153_M-CO+H[1+];row3135_M-H2O+H[1+];row8552_M-CO2+H[1+];row8778_M-C3H4O2+H[1+]	C04043;C00642;C05852	3,4-Dihydroxyphenylacetaldehyde; Protocatechuatealdehyde$4-Hydroxyphenylacetate$2-Hydroxyphenylacetate
E2803	row2182	row2182_M+Na[1+]	CE5854	gama-CEHC-glucuronide
E2805	row4428	row4428_M+Na[1+]	CE5854	gama-CEHC-glucuronide
E2817	row6622;row8665;row9361	row6622_M-NH3+H[1+];row8665_M-H2O+H[1+];row9361_M-H4O2+H[1+]	CE2424	3-oxo-cis,cis-5,8-tetradecadienoyl-CoA
E2821	row2232;row4442	row2232_M-H2O+H[1+];row4442_M-CO2+H[1+]	mn;C00611	beta-1,4-mannose-N-acetylglucosamine$N-Acetyllactosamine; beta-D-Galactosyl-1,4-N-acetyl-D-glucosamine; beta-D-Galactosyl-1,4-N-acetyl-beta-D-glucosamine
E2822	row2238	row2238_M+Na[1+]	C00208;C06373;C00252;C00243;C01083;C00897;C00089;C01235;C05400;C05402;C00185	Maltose$beta-D-Gal-(1->4)-D-Glc$Isomaltose; Brachiose$Lactose$Trehalose$alpha-Maltose; alpha-Malt sugar$Sucrose$1-alpha-D-Galactosyl-myo-inositol; 1-O-alpha-D-Galactosyl-D-myo-inositol; Galactinol$Epimelibiose$Melibiose$Cellobiose
E2823	row9406	row9406_M+Na[1+]	C00208;C06373;C00252;C00243;C01083;C00897;C00089;C01235;C05400;C05402;C00185	Maltose$beta-D-Gal-(1->4)-D-Glc$Isomaltose; Brachiose$Lactose$Trehalose$alpha-Maltose; alpha-Malt sugar$Sucrose$1-alpha-D-Galactosyl-myo-inositol; 1-O-alpha-D-Galactosyl-D-myo-inositol; Galactinol$Epimelibiose$Melibiose$Cellobiose
E2824	row9464	row9464_M+Na[1+]	C00208;C06373;C00252;C00243;C01083;C00897;C00089;C01235;C05400;C05402;C00185	Maltose$beta-D-Gal-(1->4)-D-Glc$Isomaltose; Brachiose$Lactose$Trehalose$alpha-Maltose; alpha-Malt sugar$Sucrose$1-alpha-D-Galactosyl-myo-inositol; 1-O-alpha-D-Galactosyl-D-myo-inositol; Galactinol$Epimelibiose$Melibiose$Cellobiose
E2828	row4611;row5924	row4611_M-H2O+H[1+];row5924_M+H+Na[2+]	dhea;C03772;C01227;C00674;C00535	Dehydroepiandrosterone$5beta-Androstane-3,17-dione$3beta-Hydroxyandrost-5-en-17-one; Dehydroepiandrosterone; Dehydroisoandrosterone; DHA; DHEA$5alpha-Androstane-3,17-dione; Androstanedione$Testosterone
E2831	row3205;row9043	row3205_M+H[1+];row9043_M-CO+H[1+]	dhea;C03772;C01227;C00674;C00535	Dehydroepiandrosterone$5beta-Androstane-3,17-dione$3beta-Hydroxyandrost-5-en-17-one; Dehydroepiandrosterone; Dehydroisoandrosterone; DHA; DHEA$5alpha-Androstane-3,17-dione; Androstanedione$Testosterone
E2836	row7156	row7156_M-H2O+H[1+]	C00581;gudac	Guanidinoacetate; Guanidinoacetic acid; Glycocyamine; N-Amidinoglycine; Guanidoacetic acid$Guanidinoacetate
E2838	row5252	row5252_M-H2O+H[1+]	C00581;gudac	Guanidinoacetate; Guanidinoacetic acid; Glycocyamine; N-Amidinoglycine; Guanidoacetic acid$Guanidinoacetate
E2839	row2254;row5746	row2254_M-NH3+H[1+];row5746_M+H[1+]	C00581;gudac	Guanidinoacetate; Guanidinoacetic acid; Glycocyamine; N-Amidinoglycine; Guanidoacetic acid$Guanidinoacetate
E2844	row2272;row3207	row2272_M+Na[1+];row3207_M[1+]	C16612	Citalopram aldehyde
E2849	row2275	row2275_M+H[1+]	C05689;C05698	Se-Methylselenocysteine$Selenohomocysteine
E2855	row2286;row9371	row2286_M+H[1+];row9371_M(C13)+H[1+]	C00388	Histamine
E2859	row2867;row3314;row4602	row2867_M+2H[2+];row3314_M+K[1+];row4602_M-H2O+H[1+]	C04840	3beta-Hydroxy-4beta-methyl-5alpha-cholest-7-ene-4alpha-carboxylate
E2860	row2296;row4809;row6728;row6927;row8909	row2296_M+H[1+];row4809_M+H2O+H[1+];row6728_M-CO+H[1+];row6927_M(C13)+H[1+];row8909_M-H2O+H[1+]	C04840	3beta-Hydroxy-4beta-methyl-5alpha-cholest-7-ene-4alpha-carboxylate
E2866	row2684;row4082;row5949	row2684_M-H2O+H[1+];row4082_M-CO+H[1+];row5949_M-C3H4O2+H[1+]	andrstndn;C00280	Androstenedione$Androst-4-ene-3,17-dione; Androstenedione; 4-Androstene-3,17-dione
E2877	row2436	row2436_M-H2O+H[1+]	C05462;C05466	Chenodeoxyglycocholate$
E2878	row2312;row2841	row2312_M+Na[1+];row2841_M+H[1+]	C05462;C05466	Chenodeoxyglycocholate$
E2886	row3391;row3551;row3571;row5282;row6683;row6864	row3391_M-C3H4O2+H[1+];row3551_M-HCOOH+H[1+];row3571_M-CO+H[1+];row5282_M-H2O+H[1+];row6683_M+HCOOK[1+];row6864_M-CO2+H[1+]	CE4872;C01301	3alpha,7alpha,12alpha-trihydroxy-5beta-cholestan-27-al$3alpha,7alpha,12alpha-Trihydroxy-5beta-cholestan-26-al
E2888	row3747;row7190;row9187	row3747_M(C13)+H[1+];row7190_M+H2O+H[1+];row9187_M+H[1+]	C05639	4,6-Dihydroxyquinoline; Quinoline-4,6-diol
E2890	row4899	row4899_M+H[1+]	C05639;C05637	4,6-Dihydroxyquinoline; Quinoline-4,6-diol$4,8-Dihydroxyquinoline; Quinoline-4,8-diol
E2893	row2332;row5546	row2332_M-C3H4O2+H[1+];row5546_M+H[1+]	CE2122	methyl indole-3-acetate
E2894	row2992;row4713;row5227;row6254;row7097	row2992_M(C13)+H[1+];row4713_M+H2O+H[1+];row5227_M-NH3+H[1+];row6254_M-CO+H[1+];row7097_M-H2O+H[1+]	CE2122	methyl indole-3-acetate
E2897	row3261;row5640	row3261_M-CO+H[1+];row5640_M-H2O+H[1+]	C05588	L-Metanephrine
E2899	row2353;row2714;row4430;row5793;row6254;row6436;row6921	row2353_M-H2O+H[1+];row2714_M+H[1+];row4430_M-NH3+H[1+];row5793_M+H2O+H[1+];row6254_M-H4O2+H[1+];row6436_M-HCOOH+H[1+];row6921_M-CO+H[1+]	C05588	L-Metanephrine
E2905	row5927;row7190;row9100;row9187	row5927_M-CO+H[1+];row7190_M+H[1+];row9100_M+H2O+H[1+];row9187_M-H2O+H[1+]	CE5536;C01586	adrenochrome$Hippurate; Hippuric acid; N-Benzoylglycine; Benzoylaminoacetic acid
E2908	row3944;row4899	row3944_M-CO+H[1+];row4899_M-H2O+H[1+]	CE5536;C01586	adrenochrome$Hippurate; Hippuric acid; N-Benzoylglycine; Benzoylaminoacetic acid
E2910	row3305;row4831;row5927;row8806	row3305_M-CO+H[1+];row4831_M-C3H4O2+H[1+];row5927_M-H2O+H[1+];row8806_M-HCOOH+H[1+]	C00547;C00314	Norepinephrine$Pyridoxine
E2913	row2360;row2634;row2930;row3944;row5366;row8216;row9684	row2360_M-H4O2+H[1+];row2634_M-C3H4O2+H[1+];row2930_M+H[1+];row3944_M-H2O+H[1+];row5366_M-NH3+H[1+];row8216_M-CO+H[1+];row9684_M+H2O+H[1+]	C00547;C00314	Norepinephrine$Pyridoxine
E2915	row6162	row6162_M+H[1+]	C14784	1,2-Dihydroxy-3,4-epoxy-1,2,3,4-tetrahydronaphthalene
E2916	row6640	row6640_M+H[1+]	C14784	1,2-Dihydroxy-3,4-epoxy-1,2,3,4-tetrahydronaphthalene
E2917	row2371	row2371_M+H[1+]	C12205	5-Hydroxyconiferyl alcohol
E2923	row5111	row5111_M+H[1+]	CE5928;CE5925;C05953;C05957;C05954;C05955;CE5535;CE5537	$$Prostaglandin A2; PGA2; Medullin$Prostaglandin J2; PGJ2$Prostaglandin B2; PGB2$Prostaglandin C2; PGC2$$
E2924	row3182;row5960;row6212	row3182_M-CO2+H[1+];row5960_M+HCOONa[1+];row6212_M-H2O+H[1+]	CE5928;CE5925;C05953;C05957;C05954;C05955;CE5535;CE5537	$$Prostaglandin A2; PGA2; Medullin$Prostaglandin J2; PGJ2$Prostaglandin B2; PGB2$Prostaglandin C2; PGC2$$
E2925	row2431;row3205;row6100	row2431_M+Na[1+];row3205_M-HCOOH+H[1+];row6100_M-H4O2+H[1+]	CE5928;CE5925;C05953;C05957;C05954;C05955;CE5535;CE5537	$$Prostaglandin A2; PGA2; Medullin$Prostaglandin J2; PGJ2$Prostaglandin B2; PGB2$Prostaglandin C2; PGC2$$
E2931	row2769;row4080;row9556	row2769_M+Na[1+];row4080_M(C13)+H[1+];row9556_M(C13)+2H[2+]	CE0955;CE6232;CE5945	$prostaglandin G1$10,11-dihydro-20-dihydroxy-LTB4
E2934	row2429;row7472	row2429_M+H2O+H[1+];row7472_M+H[1+]	C14859;C14858;C14857	Chloroacetyl chloride$2,2-Dichloroacetaldehyde$1,1-Dichloroethylene epoxide; 2,2-Dichlorooxirane
E2935	row2439	row2439_M+H[1+]	C16361;C02076	1,3,7-Trimethyluric acid$sedoheptulose
E2936	row5129;row8581;row8672	row5129_M-CO2+H[1+];row8581_M-H2O+H[1+];row8672_M-H4O2+H[1+]	C02076	sedoheptulose
E2958	row8428	row8428_M-H2O+H[1+]	C00695	Cholate
E2961	row3480;row4722	row3480_M-C3H4O2+H[1+];row4722_M+H[1+]	CE2211;C05480	allopregnanolone$3alpha-Hydroxy-5beta-pregnane-20-one
E2962	row2486	row2486_M+Na[1+]	CE2153
E2964	row2843;row3280	row2843_M[1+];row3280_M+Na[1+]	CE2153
E2968	row4879	row4879_M+H[1+]	C05350;C01197;C01179	2-Hydroxy-3-(4-hydroxyphenyl)propenoate; 4-Hydroxy-enol-phenylpyruvate$Caffeate; Caffeic acid; 3,4-Dihydroxy-trans-cinnamate; trans-Caffeate$3-(4-Hydroxyphenyl)pyruvate
E2969	row3534;row4360	row3534_M-H2O+H[1+];row4360_M-C3H4O2+H[1+]	C05350;C01197;C01179	2-Hydroxy-3-(4-hydroxyphenyl)propenoate; 4-Hydroxy-enol-phenylpyruvate$Caffeate; Caffeic acid; 3,4-Dihydroxy-trans-cinnamate; trans-Caffeate$3-(4-Hydroxyphenyl)pyruvate
E2972	row3135;row4580	row3135_M-HCOOH+H[1+];row4580_M-H2O+H[1+]	C05350;C01197;C01179	2-Hydroxy-3-(4-hydroxyphenyl)propenoate; 4-Hydroxy-enol-phenylpyruvate$Caffeate; Caffeic acid; 3,4-Dihydroxy-trans-cinnamate; trans-Caffeate$3-(4-Hydroxyphenyl)pyruvate
E2975	row2516;row5721;row5743;row8308	row2516_M+H[1+];row5721_M-H2O+H[1+];row5743_M(C13)+H[1+];row8308_M+2H[2+]	C00951	Estradiol-17beta; beta-Estradiol; Estradiol
E2978	row3849;row8803	row3849_M(C13)+H[1+];row8803_M+H[1+]	hdd2crn;hdcecrn	trans-Hexadec-2-enoyl carnitine$Hexadecenoyl carnitine
E2981	row2935	row2935_M+H[1+]	hdd2crn;hdcecrn	trans-Hexadec-2-enoyl carnitine$Hexadecenoyl carnitine
E2982	row2686;row4932;row7123;row7643	row2686_M-CO+H[1+];row4932_M(C13)+H[1+];row7123_M-H2O+H[1+];row7643_M-HCOOH+H[1+]	hdd2crn;hdcecrn	trans-Hexadec-2-enoyl carnitine$Hexadecenoyl carnitine
E2985	row4693;row9489	row4693_M(C13)+H[1+];row9489_M+H[1+]	C02990	L-Palmitoylcarnitine
E2991	row3236;row4879;row5927;row7190;row9100;row9187	row3236_M+H2O+H[1+];row4879_M-NH3+H[1+];row5927_M-HCOOH+H[1+];row7190_M-H2O+H[1+];row9100_M+H[1+];row9187_M-H4O2+H[1+]	C00355	3,4-Dihydroxy-L-phenylalanine
E2994	row6169	row6169_M+H[1+]	C02558	N-Acetylarylamine
E2995	row2542	row2542_M+H[1+]	C03341	2-Amino-4-oxopentanoic acid; 2-Amino-4-oxopentanoate
E2997	row8705	row8705_M+H[1+]	C03341	2-Amino-4-oxopentanoic acid; 2-Amino-4-oxopentanoate
E3000	row2642;row8512	row2642_M+Na[1+];row8512_M+K[1+]	C15587	Purine
E3001	row8540	row8540_M+Na[1+]	C06459	N-Trimethyl-2-aminoethylphosphonate; 2-Trimethylaminoethylphosphonate
E3003	row2564;row3635;row4930	row2564_M+H2O+H[1+];row3635_M+H[1+];row4930_M+Na[1+]	C06459	N-Trimethyl-2-aminoethylphosphonate; 2-Trimethylaminoethylphosphonate
E3011	row8813	row8813_M+H[1+]	C02734	Phenolic phosphate; Phenylphosphate
E3012	row2588;row6514;row8236;row8657	row2588_M-H2O+H[1+];row6514_M-HCOOH+H[1+];row8236_M[1+];row8657_M-H4O2+H[1+]	C00083	Malonyl-CoA
E3013	row9242	row9242_M+H[1+]	C11036	Bromobenzene
E3014	row2629	row2629_M+H[1+]	C11036	Bromobenzene
E3016	row8144	row8144_M-H2O+H[1+]	C06055	O-Phospho-4-hydroxy-L-threonine; 4-(Phosphonooxy)-threonine; 4-(Phosphonooxy)-L-threonine
E3022	row2678;row8220	row2678_M+H2O+H[1+];row8220_M+H[1+]	C16661	L-alpha-Acetyl-N-normethadol; nor-LAAM
E3023	row6506	row6506_M+H[1+]	C05791	D-Urobilinogen
E3031	row3657;row4234	row3657_M-H4O2+H[1+];row4234_M-H2O+H[1+]	C05787	Bilirubin beta-diglucuronide
E3033	row2774	row2774_M+H[1+]	C16396	2,4-Diamino-6-nitrotoluene
E3040	row8525	row8525_M+H[1+]	CE1343	18-Oxocortisol
E3050	row2863;row7196	row2863_M+H+Na[2+];row7196_M+Na[1+]	C06126	Digalactosylceramide; Gal-alpha1->4Gal-beta1->1'Cer
E3055	row3076;row3578	row3076_M+NaCl[1+];row3578_M-H2O+H[1+]	C05455;C01561	7alpha-Hydroxycholest-4-en-3-one$Calcidiol; 25-Hydroxyvitamin D3; Calcifediol; Calcifediol anhydrous
E3056	row2887;row8052	row2887_M+H[1+];row8052_M+H+Na[2+]	C05455;C01561	7alpha-Hydroxycholest-4-en-3-one$Calcidiol; 25-Hydroxyvitamin D3; Calcifediol; Calcifediol anhydrous
E3059	row3578	row3578_M+H[1+]	C05107;CE2321	7-Dehydrodesmosterol$cholesta-5,7,24-trien-3beta-ol
E3063	row2921;row4319;row4352	row2921_M(C13)+H[1+];row4319_M+Na[1+];row4352_M+H[1+]	C02846;C05332	N,N-Dimethylaniline; Dimethylaminobenzene; N,N-Dimethylbenzenamine$Phenethylamine
E3071	row9539	row9539_M-H2O+H[1+]	C06212	N-Methylserotonin
E3073	row6715	row6715_M-H2O+H[1+]	CE2890	dynorphin A (6-8)
E3089	row3012;row3700	row3012_M-H2O+H[1+];row3700_M+H[1+]	C01134	Pantetheine 4'-phosphate
E3107	row4892	row4892_M+H[1+]	CE5542	noradrenochrome o-semiquinone
E3113	row3062;row3323;row5452;row6712	row3062_M+H[1+];row3323_M-H2O+H[1+];row5452_M(C13)+H[1+];row6712_M[1+]	CE5022;CE5835;CE5842	$$13'-hydroxy-alpha-tocopherol
E3130	row8491	row8491_M-H2O+H[1+]	C00090;C00530	Catechol; 1,2-Benzenediol; o-Benzenediol; 1,2-Dihydroxybenzene; Brenzcatechin; Pyrocatechol$p-Benzenediol; Hydroquinone; 1,4-Benzenediol; 1,4-Dihydroxybenzene; Benzene-1,4-diol; Quinol; 4-Hydroxyphenol
E3133	row3127;row5984;row9324	row3127_M-CO+H[1+];row5984_M+H2O+H[1+];row9324_M+H[1+]	C00090;C00530	Catechol; 1,2-Benzenediol; o-Benzenediol; 1,2-Dihydroxybenzene; Brenzcatechin; Pyrocatechol$p-Benzenediol; Hydroquinone; 1,4-Benzenediol; 1,4-Dihydroxybenzene; Benzene-1,4-diol; Quinol; 4-Hydroxyphenol
E3134	row3458	row3458_M+H[1+]	C00725;C04593;C02225	Lipoate; Lipoic acid; alpha-Lipoic acid; Thioctic acid$(2S,3R)-3-Hydroxybutane-1,2,3-tricarboxylate; Methylisocitrate; Methylisocitric acid$2-Methylcitrate; 2-Hydroxybutane-1,2,3-tricarboxylate; (2R,3S)-2-Hydroxybutane-1,2,3-tricarboxylate
E3140	row3151;row3663;row4777;row5550	row3151_M(C13)+H[1+];row3663_M+H2O+H[1+];row4777_M+H[1+];row5550_M-CO+H[1+]	C00791
E3141	row5184	row5184_M-H2O+H[1+]	C00791
E3144	row3184;row6526;row7013;row7864;row8864;row9051;row9479;row9580	row3184_M+HCOOK[1+];row6526_M-H2O+H[1+];row7013_M+HCOONa[1+];row7864_M+H[1+];row8864_M[1+];row9051_M-C3H4O2+H[1+];row9479_M(C13)+H[1+];row9580_M+H2O+H[1+]	CE2879;CE2878	3,5,3'-triiodo-L-thyronine-beta-D-glucuronoside$3,3',5'-triiodo-L-thyronine-beta-D-glucuronoside
E3148	row7704	row7704_M+H[1+]	C00299	Uridine
E3150	row4266	row4266_M+Na[1+]	C00299	Uridine
E3151	row3193	row3193_M+H[1+]	C00299	Uridine
E3160	row6532	row6532_M+Na[1+]	C00627	Pyridoxine 5'-phosphate
E3161	row3253	row3253_M+H[1+]	C00627	Pyridoxine 5'-phosphate
E3168	row7314	row7314_M+H[1+]	C07163	Methadone
E3170	row3262	row3262_M+H[1+]	C02291;C00542	L-Cystathionine$Cystathionine
E3173	row3273;row3894;row7066;row7543	row3273_M+H2O+H[1+];row3894_M(C13)+H[1+];row7066_M-C3H4O2+H[1+];row7543_M+H[1+]	CE4796	3-oxo-(2S)-methylisocapryloyl-CoA
E3177	row3293;row5439;row6275;row6789;row6965	row3293_M-H2O+H[1+];row5439_M(C13)+H[1+];row6275_M+K[1+];row6789_M+H[1+];row6965_M+H2O+H[1+]	CE4799	2,6-dimethyl-trans-2-heptenoyl-CoA
E3178	row3293;row3894;row6789;row6965	row3293_M-H4O2+H[1+];row3894_M[1+];row6789_M-H2O+H[1+];row6965_M+H[1+]	CE4800	3(S)-hydroxy-2(S),6-dimethyl-heptanoyl-CoA
E3180	row3293;row4997;row5545;row6275;row7066;row7503;row8067	row3293_M(S34)+H[1+];row4997_M-H2O+H[1+];row5545_M+H[1+];row6275_M+NaCl[1+];row7066_M-H4O2+H[1+];row7503_M[1+];row8067_M+HCOOK[1+]	C05268	(S)-Hydroxyhexanoyl-CoA; (S)-3-Hydroxyhexanoyl-CoA
E3194	row3461	row3461_M+H[1+]	CE2959;CE5756;retnglc	13-cis-retinoyl-beta-D-glucuronide$9-cis-retinoyl-beta-D-glucuronide$retinoyl glucuronide
E3197	row3358	row3358_M+H[1+]	C11061	retinoyl glucuronide
E3202	row9187;row9259;row9388	row9187_M-CO+H[1+];row9259_M-CO2+H[1+];row9388_M+H[1+]	C01717	4-Hydroxy-2-quinolinecarboxylic acid
E3204	row3370;row3999;row4899	row3370_M-CO2+H[1+];row3999_M+H[1+];row4899_M-CO+H[1+]	C01717	4-Hydroxy-2-quinolinecarboxylic acid
E3205	row3375;row4508;row4756;row7176;row7322;row9768	row3375_M[1+];row4508_M-CO+H[1+];row4756_M(C13)+H[1+];row7176_M+H[1+];row7322_M-HCOOH+H[1+];row9768_M-C3H4O2+H[1+]	C05774
E3206	row3407;row6603	row3407_M+Na[1+];row6603_M+HCOONa[1+]	C05766;C01051	Uroporphyrinogen I$Uroporphyrinogen III
E3207	row7915	row7915_M+H[1+]	CE2047;CE2049	9,10-hydroxyoctadec-12(Z)-enoate$12,13-hydroxyoctadec-9(Z)-enoate
E3208	row6945	row6945_M+Na[1+]	CE2047;CE2049	9,10-hydroxyoctadec-12(Z)-enoate$12,13-hydroxyoctadec-9(Z)-enoate
E3210	row5017;row6181	row5017_M+H[1+];row6181_M-CO+H[1+]	CE2047;CE2049	9,10-hydroxyoctadec-12(Z)-enoate$12,13-hydroxyoctadec-9(Z)-enoate
E3211	row3410	row3410_M-H2O+H[1+]	CE2047;CE2049	9,10-hydroxyoctadec-12(Z)-enoate$12,13-hydroxyoctadec-9(Z)-enoate
E3213	row3441;row5333	row3441_M+H[1+];row5333_M(C13)+H[1+]	C00213;C00041;C00099;C00133	Sarcosine; N-Methylglycine$L-Alanine$beta-Alanine$D-Alanine
E3215	row3459	row3459_M+H[1+]	C15605	N-Formyl-D-kynurenine
E3216	row3459;row3475;row5339;row9764	row3459_M[1+];row3475_M(C13)+2H[2+];row5339_M-C3H4O2+H[1+];row9764_M-H2O+H[1+]	CE2847	fructoseglycine
E3217	row9174	row9174_M-H2O+H[1+]	CE2847;C03684;C00835	fructoseglycine$6-Pyruvoyl-5,6,7,8-tetrahydropterin$Sepiapterin
E3219	row5854;row6042	row5854_M+HCOONa[1+];row6042_M+H[1+]	C15492	all-trans-13,14-Dihydroretinol; 13,14-Dihydroretinol
E3221	row9388	row9388_M+H[1+]	C14800;C14802	1-Nitronaphthalene-5,6-oxide$1-Nitronaphthalene-7,8-oxide
E3222	row3999	row3999_M+H[1+]	C14800;C14802	1-Nitronaphthalene-5,6-oxide$1-Nitronaphthalene-7,8-oxide
E3225	row3522	row3522_M+Na[1+]	C04549	1-Phosphatidyl-1D-myo-inositol 3-phosphate
E3226	row6694	row6694_M+Na[1+]	C04549	1-Phosphatidyl-1D-myo-inositol 3-phosphate
E3233	row5615;row7866	row5615_M+Na[1+];row7866_M+H[1+]	C00242	Guanine
E3243	row8487	row8487_M+Na[1+]	CE5921
E3248	row3634;row4536;row6386;row6887	row3634_M-H4O2+H[1+];row4536_M-H2O+H[1+];row6386_M(S34)+H[1+];row6887_M[1+]	CE2591;CE0849	trans,cis-hexadeca-2,9-dienoyl-CoA$cis,cis-palmito-7,10-dienoyl-CoA
E3252	row3663;row4777;row5550	row3663_M+H[1+];row4777_M-H2O+H[1+];row5550_M-HCOOH+H[1+]	C00300	Creatine; alpha-Methylguanidino acetic acid; Methylglycocyamine
E3259	row3687;row5521;row5529;row5785;row6923	row3687_M+H[1+];row5521_M-CO+H[1+];row5529_M-H2O+H[1+];row5785_M+K[1+];row6923_M+H2O+H[1+]	CE5875	2-methylglutaconyl-CoA
E3261	row3714	row3714_M+H[1+]	CE5014	anhydroretinol
E3265	row5001	row5001_M-H2O+H[1+]	CE2958	rac-5,6-epoxy-retinoyl-beta-D-glucuronide
E3278	row9554	row9554_M+H[1+]	C02477;C04814	alpha-Tocopherol; Vitamin E$4beta-Hydroxymethyl-4alpha-methyl-5alpha-cholest-7-en-3beta-ol
E3283	row8897	row8897_M+Na[1+]	C16360;C16356	$1,7-Dimethyluric acid
E3284	row3957;row5751	row3957_M+H[1+];row5751_M+Na[1+]	CE2835	maltopentaose
E3292	row4008;row6412;row6642	row4008_M[1+];row6412_M-CO+H[1+];row6642_M+Na[1+]	C05266	(S)-Hydroxyoctanoyl-CoA; (S)-3-Hydroxyoctanoyl-CoA
E3293	row4008;row7090;row8067;row9183	row4008_M(C13)+H[1+];row7090_M+Na[1+];row8067_M+NaCl[1+];row9183_M+H[1+]	C05267	3-Oxooctanoyl-CoA
E3294	row4009;row7557	row4009_M+H2O+H[1+];row7557_M+Na[1+]	C01024	Hydroxymethylbilane
E3299	row7607	row7607_M+Na[1+]	CE4792;CE0782;C16336;CE2417	3-oxo-cis-8-tetradecenoyl-CoA$3-oxomyrist-7-enoyl-CoA$trans-2-Enoyl-OPC4-CoA$3(S)-hydroxy-5Z,8Z-tetradecadienoyl-CoA
E3300	row4093;row7000	row4093_M-H2O+H[1+];row7000_M[1+]	CE4786;tethex3	nisinate$tetracosahexaenoic acid, n-3
E3306	row4095;row4241;row6525;row6537;row7693;row8572	row4095_M-HCOOH+H[1+];row4241_M(C13)+3H[3+];row6525_M-NH3+H[1+];row6537_M-H2O+H[1+];row7693_M-CO+H[1+];row8572_M(C13)+2H[2+]	C06174;C05176	Codeine; (5alpha,6alpha)-7,8-Didehydro-4,5-epoxy-3-methoxy-17-methylmorphinan-6-ol$(S)-N-Methylcoclaurine; (S)-1,2,3,4-Tetrahydro-1-[(4-hydroxyphenyl)methyl]-6-methoxy-2-methyl-7-isoquinolinol
E3316	row4139;row9788	row4139_M+H[1+];row9788_M-H2O+H[1+]	C01802;C00599;C05437;C05439;C01164;C05443	Desmosterol; 24-Dehydrocholesterol; Cholesta-5,24-dien-3beta-ol$Cholest-4-en-3-one; Cholestenone; 4-Cholesten-3-one$Zymosterol; delta8,24-Cholestadien-3beta-ol; 5alpha-Cholesta-8,24-dien-3beta-ol$5alpha-Cholesta-7,24-dien-3beta-ol$Cholesta-5,7-dien-3beta-ol; 7-Dehydrocholesterol; Provitamin D3$Vitamin D3; Cholecalciferol
E3319	row6652;row9239	row6652_M+H[1+];row9239_M+H2O+H[1+]	C06340;C05451;C05500;C05502;C13550;C15519;C03594;C15610	27-Hydroxycholesterol$7alpha-Hydroxy-5beta-cholestan-3-one$20alpha-Hydroxycholesterol$22beta-Hydroxycholesterol; (22R)-22-Hydroxycholesterol$24-Hydroxycholesterol; Cerebrosterol; Cholest-5-ene-3,24-diol; (24S)-24-Hydroxycholesterol$25-Hydroxycholesterol$7 alpha-Hydroxycholesterol$27-Hydroxycholesterol
E3320	row4139;row9788	row4139_M-H2O+H[1+];row9788_M-H4O2+H[1+]	C06340;C05451;C05500;C05502;C13550;C15519;C03594	27-Hydroxycholesterol$7alpha-Hydroxy-5beta-cholestan-3-one$20alpha-Hydroxycholesterol$22beta-Hydroxycholesterol; (22R)-22-Hydroxycholesterol$24-Hydroxycholesterol; Cerebrosterol; Cholest-5-ene-3,24-diol; (24S)-24-Hydroxycholesterol$25-Hydroxycholesterol$7 alpha-Hydroxycholesterol
E3326	row7499	row7499_M+Na[1+]	C00559;C05198	Deoxyadenosine$5'-Deoxyadenosine
E3327	row4158	row4158_M+Na[1+]	C00559;C05198	Deoxyadenosine$5'-Deoxyadenosine
E3330	row4183;row7899	row4183_M+Na[1+];row7899_M(C13)+H[1+]	CE2915	beta-casomorphin
E3338	row4239;row4855;row6892	row4239_M+K[1+];row4855_M-H2O+H[1+];row6892_M+HCOOK[1+]	C00512	S-Benzoate coenzyme A; Benzoyl-CoA
E3339	row4247;row5240;row5654;row7319;row8461;row8998;row9839	row4247_M-H2O+H[1+];row5240_M-NH3+H[1+];row5654_M[1+];row7319_M(C13)+H[1+];row8461_M+HCOOK[1+];row8998_M-HCOOH+H[1+];row9839_M-CO2+H[1+]	C00157	Phosphatidylcholine
E3346	row4309;row8303	row4309_M+Na[1+];row8303_M[1+]	C16365	5-Acetylamino-6-formylamino-3-methyluracil; AFMU
E3353	row4430;row9513	row4430_M+H2O+H[1+];row9513_M+H[1+]	C06205	1,2-Dihydronaphthalene-1,2-diol
E3354	row4435	row4435_M+H[1+]	C16662	L-alpha-Acetyl-N,N-dinormethadol; dinor-LAAM
E3355	row8958	row8958_M+H[1+]	C16662	L-alpha-Acetyl-N,N-dinormethadol; dinor-LAAM
E3359	row4478;row4808;row6513;row6858;row8033	row4478_M+Na[1+];row4808_M(C13)+H[1+];row6513_M+K[1+];row6858_M+NaCl[1+];row8033_M+H[1+]	C16618	6-Thioxanthine 5'-monophosphate
E3361	row4504	row4504_M-H2O+H[1+]	C05691	Se-Adenosylselenomethionine
E3362	row5779	row5779_M-H2O+H[1+]	C05691	Se-Adenosylselenomethionine
E3366	row5678	row5678_M+Na[1+]	C00390	Ubiquinol
E3367	row5313;row9372	row5313_M+H[1+];row9372_M+H2O+H[1+]	C00390	Ubiquinol
E3368	row8071	row8071_M+Na[1+]	C00390	Ubiquinol
E3370	row4567;row6403;row8582;row9571	row4567_M[1+];row6403_M-H4O2+H[1+];row8582_M-NH3+H[1+];row9571_M+H[1+]	CE2858	dynorphin A 1-8
E3372	row4570;row5910	row4570_M-C3H4O2+H[1+];row5910_M+Na[1+]	C11821	5-Hydroxyisourate
E3374	row4591;row5188;row6052;row6456	row4591_M-HCOOH+H[1+];row5188_M[1+];row6052_M-H2O+H[1+];row6456_M+H[1+]	CE4804	3-oxo-4-methyl-pentanoyl-CoA
E3376	row4617;row7325;row7464;row8146	row4617_M-H4O2+H[1+];row7325_M(S34)+H[1+];row7464_M+HCOONa[1+];row8146_M+Na[1+]	C00024	Acetyl-CoA
E3394	row9695	row9695_M+H[1+]	C00245	Taurine
E3396	row5519	row5519_M-H2O+H[1+]	C06241	N-Acetylneuraminate 9-phosphate
E3397	row4749	row4749_M-H2O+H[1+]	C06241	N-Acetylneuraminate 9-phosphate
E3412	row4878;row6585	row4878_M+H[1+];row6585_M+Na[1+]	C05172	Selenophosphate
E3414	row9240	row9240_M+Na[1+]	CE4898	13'-carboxy-gama-tocopherol
E3419	row7190;row9187	row7190_M+H2O+H[1+];row9187_M+H[1+]	C05637	4,8-Dihydroxyquinoline; Quinoline-4,8-diol
E3421	row7971;row9022	row7971_M+Na[1+];row9022_M-C3H4O2+H[1+]	C00350	Phosphatidylethanolamine
E3424	row4935;row5982	row4935_M+Na[1+];row5982_M-HCOOH+H[1+]	C00350	Phosphatidylethanolamine
E3427	row4981;row5708	row4981_M-H2O+H[1+];row5708_M-H4O2+H[1+]	C03221;C02944	trans-Dodec-2-enoyl-CoA$3-cis-Dodecenoyl-CoA; 3-cis-Dodecenoyl coenzyme A; (3Z)-Dodecenoyl-CoA; (3Z)-Dodec-3-enoyl-CoA
E3436	row7686	row7686_M+Na[1+]	C00957	Mercaptopyruvate
E3437	row9084	row9084_M+Na[1+]	C00957	Mercaptopyruvate
E3438	row5053;row7367	row5053_M+Na[1+];row7367_M+HCOOK[1+]	C00957	Mercaptopyruvate
E3441	row5073	row5073_M+H[1+]	C15522;thbpt4acam	Tetrahydrobiopterin-4a-carbinolamine$Tetrahydrobiopterin-4a-carbinolamine
E3443	row5092;row9066	row5092_M+H[1+];row9066_M+HCOOK[1+]	C00016	Flavin adenine dinucleotide oxidized
E3448	row6595	row6595_M+H[1+]	C05579	Indole-5,6-quinone
E3449	row6444;row9382	row6444_M-CO+H[1+];row9382_M+H[1+]	CE5538;C05653	noradrenochrome$N-Formylanthranilate
E3450	row5105;row5787;row6595;row6901;row8622	row5105_M+H[1+];row5787_M-NH3+H[1+];row6595_M-H2O+H[1+];row6901_M-CO2+H[1+];row8622_M-CO+H[1+]	CE5538;C05653	noradrenochrome$N-Formylanthranilate
E3455	row5152;row5804;row8665	row5152_M-NH3+H[1+];row5804_M+Na[1+];row8665_M-H4O2+H[1+]	C16338	3-Oxo-OPC4-CoA
E3456	row5185;row6472;row6881;row6915;row9826	row5185_M-HCOOH+H[1+];row6472_M-CO+H[1+];row6881_M+H[1+];row6915_M-CO2+H[1+];row9826_M+H2O+H[1+]	C01260	P1,P4-Bis(5'-adenosyl) tetraphosphate; AppppA
E3458	row7272	row7272_M+H[1+]	C04079	N-((R)-Pantothenoyl)-L-cysteine; D-Pantothenoyl-L-cysteine; N-Pantothenoylcysteine
E3459	row6365;row9287	row6365_M-H2O+H[1+];row9287_M-H4O2+H[1+]	C04079	N-((R)-Pantothenoyl)-L-cysteine; D-Pantothenoyl-L-cysteine; N-Pantothenoylcysteine
E3461	row9554	row9554_M-H2O+H[1+]	CE5021
E3474	row5281;row6224	row5281_M+K[1+];row6224_M-H2O+H[1+]	CE2038	trans-2,3-dehydropristanoyl-CoA
E3476	row5281	row5281_M-H2O+H[1+]	CE5329;CE5344;CE5966	3(S),12(S)-dihydroxy-5-oxo-eicosa-8E,10E,14Z-trienoyl-CoA$3(S),12(R)-dihydroxy-5-oxo-eicosa-8E,10E,14Z-trienoyl-CoA$3-oxo-5(S),12(R)-dihydroxy-eicosa-8-trans-6,14-cis-trienoyl-CoA
E3477	row5281	row5281_M+H[1+]	CE5341;CE5347	5-oxo-12(S)-hydroxy-eicosa-2E,8E,10E,14Z-tetraenoyl-CoA$5-oxo-12(R)-hydroxy-eicosa-2E,8E,10E,14Z-tetraenoyl-CoA
E3481	row5323	row5323_M+Na[1+]	CE4802	3(S)-hydroxy-4-methyl-pentanoyl-CoA
E3488	row5415;row5834;row8824	row5415_M+Na[1+];row5834_M-H4O2+H[1+];row8824_M+HCOOK[1+]	C00582	Phenylacetyl-CoA
E3489	row5424	row5424_M+H[1+]	CE5703;CE5704	12(S)-hydroxyarachidonylethanolamide$15(S)-hydroxyarachidonylethanolamide
E3490	row5435;row5450;row7415;row9368	row5435_M+Na[1+];row5450_M-HCOOH+H[1+];row7415_M+NaCl[1+];row9368_M+H[1+]	CE5796	neuromedin B (4-10)
E3492	row7655	row7655_M+Na[1+]	CE4797;CE4798	2(R),6-dimethyl-heptanoyl-CoA$2(S),6-dimethyl-heptanoyl-CoA
E3497	row7822	row7822_M+H[1+]	C03214	2-Amino-3-oxobutanoate; 2-Amino-acetoacetate
E3505	row5489	row5489_M+Na[1+]	C01081	Thiamin monophosphate; Thiamine monophosphate; Thiamin phosphate; Thiamine phosphate; TMP
E3515	row5616;row6466;row7685	row5616_M(C13)+H[1+];row6466_M[1+];row7685_M+H[1+]	CE5791	kinetensin 4-8
E3516	row7134	row7134_M+H[1+]	CE5791	kinetensin 4-8
E3521	row5702	row5702_M+H[1+]	C05931	N-Succinyl-L-glutamate; (2S)-2-(3-Carboxypropanoylamino)pentanedioic acid
E3523	row5710;row6456;row8824	row5710_M+Na[1+];row6456_M-H4O2+H[1+];row8824_M+NaCl[1+]	C00356;C14145	Hydroxymethylglutaryl-CoA$(3S)-3-Hydroxyadipyl-CoA
E3525	row6320;row6833;row7458;row7459	row6320_M[1+];row6833_M(C13)+H[1+];row7458_M+H[1+];row7459_M(S34)+H[1+]	CE5943	3(R)-hydroxy-(2S,6R,10)-trimethyl-hendecanoyl-CoA
E3531	row5775	row5775_M-H2O+H[1+]	C00337	(S)-Dihydroorotate
E3532	row5839;row6762	row5839_M(C13)+H[1+];row6762_M+H[1+]	CE4723	neocasomorphin (1-5)
E3534	row5928;row8391	row5928_M+H[1+];row8391_M+Na[1+]	C03541	Tetrahydrofolyl-[Glu](n); Tetrahydrofolyl-[Glu](n+1); THF-polyglutamate; Tetrahydropteroyl-[gamma-Glu]n; Tetrahydropteroyl-[gamma-Glu]n+1
E3538	row5962;row9245	row5962_M+H2O+H[1+];row9245_M-H2O+H[1+]	C05263	3-Oxododecanoyl-CoA
E3540	row5998;row6590	row5998_M+K[1+];row6590_M+Na[1+]	C01829	O-(4-Hydroxy-3,5-diidophenyl)-3,5-diiodo-L-tyrosine; L-Thyroxine; 3,5,3'5'-Tetraiodo-L-thyronine; Levothyroxin; T4
E3548	row6037;row6456	row6037_M-CO+H[1+];row6456_M+Na[1+]	C03561;C06000	(R)-3-Hydroxybutanoyl-CoA; (3R)-3-Hydroxybutanoyl-CoA$(S)-3-Hydroxyisobutyryl-CoA
E3549	row6052;row6456	row6052_M-H4O2+H[1+];row6456_M-H2O+H[1+]	C03231;C14144	3-Methylglutaconyl-CoA; trans-3-Methylglutaconyl-CoA$5-Carboxy-2-pentenoyl-CoA
E3558	row6996;row7314	row6996_M-H4O2+H[1+];row7314_M+H[1+]	CE5968	3(S),10(R)-OH-octadeca-6-trans-4,12-cis-trienoate
E3560	row6199	row6199_M+H[1+]	C00671	(S)-3-Methyl-2-oxopentanoate
E3578	row9710	row9710_M+H[1+]	CE1395
E3580	row6456	row6456_M+Na[1+]	C04047;C01144;C05116	3-Hydroxy-2-methylpropanoyl-CoA; 3-Hydroxy-2-methylpropionyl-CoA; 3-Hydroxyisobutyryl-CoA; 3-Hydroxyisobutyryl coenzyme A$(S)-3-Hydroxybutanoyl-CoA$3-Hydroxybutanoyl-CoA
E3582	row6610	row6610_M+H[1+]	C16202;C16201	2-Naphthalenesulfonic acid; Naphthalene-2-sulfonate$1-Naphthalenesulfonic acid; Naphthalene-1-sulfonate
E3592	row6756	row6756_M+Na[1+]	C05668	3-Hydroxypropionyl-CoA; 3-Hydroxypropionyl coenzyme A; 3-Hydroxypropanoyl-CoA; 3-Hydroxypropanoyl coenzymeA
E3605	row6897;row8917;row8928;row9860	row6897_M-H4O2+H[1+];row8917_M+H[1+];row8928_M(S34)+H[1+];row9860_M+HCOOK[1+]	C15980;C02939;C01033	(S)-2-Methylbutanoyl-CoA$Isovaleryl-CoA$2-Methylbutanoyl-CoA; 2-Methylbutyryl-CoA
E3606	row6928;row8180	row6928_M+H2O+H[1+];row8180_M+H[1+]	C14089;C02909	1-Hydroxymethylnaphthalene; 1-Naphthalenemethanol$(2-Naphthyl)methanol; 2-Naphthalenemethanol; 2-Hydroxymethylnaphthalene
E3607	row7016	row7016_M+Na[1+]	CE2441	2E,4Z,7Z,10Z-hexadecatetraenoyl-CoA
E3608	row7045	row7045_M-H2O+H[1+]	C00130	IMP
E3614	row7213;row8501	row7213_M-H2O+H[1+];row8501_M-NH3+H[1+]	C01352	FADH2
E3633	row7782	row7782_M+H[1+]	C01747	Psychosine; Galactosylsphingosine; O-Galactosylsphingosine
E3635	row7995	row7995_M-H2O+H[1+]	CE2962	rac-4-hydroxy-4-O-(beta-D-glucuronide)-all-trans-retinyl acetate
E3636	row7795	row7795_M+Na[1+]	CE2886;CE2887	3,3',5'-triiodothyroacetate-beta-D-glucuronoside$3,5,3'-triiodothyroacetate-beta-D-glucuronoside
E3638	row7869;row8820;row8909	row7869_M-H4O2+H[1+];row8820_M+H[1+];row8909_M+Na[1+]	C05452	3alpha,7alpha-Dihydroxy-5beta-cholestane; 5beta-Cholestane-3alpha,7alpha-diol
E3642	row7942	row7942_M+Na[1+]	CE4806	4(R),8-dimethyl-trans-2-nonenoyl-CoA
E3644	row8007	row8007_M+H[1+]	C09820	Benzoylsuccinyl-CoA; 2-Benzoylsuccinyl-CoA
E3667	row8386	row8386_M+Na[1+]	CE5718	11'-carboxy-gama-chromanol
E3678	row8665;row9183	row8665_M+Na[1+];row9183_M-H4O2+H[1+]	dd3coa;CE4794;CE0695	3-dodecenoyl CoA$cis-6-dodecenoyl-CoA$cis-laur-5-enoyl-CoA
E3684	row8776	row8776_M+H[1+]	CE5818	neuromedin C 1-8
E3690	row9499	row9499_M+H[1+]	C02617;C14783	$
E3693	row9333	row9333_M+Na[1+]	C05335	Selenomethionine
E3694	row9364	row9364_M-H2O+H[1+]	C16387;CE4837;CE4855;tettet6coa;C16168	(2E,6Z,9Z,12Z,15Z,18Z)-Tetracosahexa-2,6,9,12,15,18-enoyl-CoA$tetracosa-9,12,15,18-all-cis-tetraenoyl-CoA$all-cis-12,15,18,21-tetracosatetraenoyl-CoA$tetracosatetraenoyl coenzyme A$(6Z,9Z,12Z,15Z,18Z,21Z)-Tetracosahexaenoyl-CoA
E3695	row9394	row9394_M+Na[1+]	C03170	Trypanothione disulfide; TSST; Oxidized trypanothione
E3704	row9673	row9673_M-H2O+H[1+]	C05984;C01089;C03197;C06001;C00989	2-Hydroxybutyrate$(R)-3-Hydroxybutanoate; (R)-3-Hydroxybutanoic acid; (R)-3-Hydroxybutyric acid$(S)-3-Hydroxybutanoate$(S)-3-Hydroxyisobutyrate$4-Hydroxybutanoic acid; 4-Hydroxybutanoate; 4-Hydroxybutyric acid

## Sheet: Input_data
Metabolite features
massfeature_rows	m/z	retention_time
row1	527.403	2053.64
row2	440.322	1203.09
row3	572.4	1415.54
row4	309.254	1345.83
row5	505.891	1964.49
row6	527.904	1998.75
row7	295.238	1319.39
row8	209.201	2589.25
row9	221.162	1380.71
row10	456.317	1144.51
row11	474.863	1997.69
row12	476.329	2528.08
row13	496.876	2094.03
row14	475.325	2568.99
row15	442.337	1322.21
row16	199.18	1468.85
row17	455.225	1146.89
row18	505.39	2060.09
row19	558.421	1365.79
row20	212.184	1363.94
row21	483.878	1979.47
row22	773.618	2016.24
row23	497.88	1989.17
row24	244.139	1835
row25	184.081	2685.1
row26	184.183	1439.25
row27	225.037	1170.73
row28	335.162	1524.18
row29	177.948	2805.87
row30	136.079	2610.49
row31	280.275	1277.76
row32	200.184	1432.49
row33	475.365	1976.51
row34	241.133	1225.98
row35	150.055	2883.56
row36	483.353	1274.64
row37	364.248	2575.82
row38	387.764	1193.17
row39	127.015	1090.31
row40	310.257	1202.21
row41	667.979	2328.67
row42	505.334	1216.3
row43	417.774	1145.71
row44	155.047	1223.66
row45	861.67	1997.64
row46	229.227	1593.73
row47	156.05	1222.08
row48	571.461	2076.06
row49	211.16	1423.25
row50	860.666	2039.94
row51	257.977	2657.51
row52	425.214	1188.65
row53	343.738	1202.86
row54	549.917	1981.72
row55	559.374	1173.79
row56	439.29	1109.91
row57	321.725	1201.48
row58	549.416	1991.11
row59	194.173	1456.38
row60	299.712	1191.67
row61	427.194	1047.47
row62	689.993	2330.76
row63	443.341	1121.27
row64	521.439	2334.78
row65	173.929	2707.25
row66	475.866	1977.38
row67	226.193	1291.81
row68	515.85	1262.83
row69	772.614	2124.85
row70	181.17	1422.51
row71	559.876	1221.84
row72	520.436	2323.93
row73	277.699	1227.97
row74	516.338	1142.96
row75	107.95	2706.96
row76	451.39	1309.29
row77	142.123	1008.42
row78	215.158	1700.88
row79	234.168	1293.67
row80	501.834	1176.64
row81	461.8	1150.86
row82	211.109	2033
row83	301.141	1807.97
row84	218.975	2809.79
row85	110.009	2710.24
row86	441.188	1940.39
row87	211.18	1344.46
row88	365.751	1204.9
row89	645.967	2329.93
row90	479.821	1139.67
row91	581.889	1201.89
row92	239.149	2347.91
row93	180.051	1460.61
row94	660.452	1215.96
row95	439.787	1172.49
row96	409.777	1191.16
row97	219.117	1394.84
row98	241.153	2439.26
row99	484.352	1330.54
row100	209.201	1227.69
row101	273.097	1948.55
row102	493.836	1298.79
row103	331.274	1187.94
row104	117.102	1358.68
row105	340.429	2817.09
row106	184.189	1334.33
row107	559.424	1355.15
row108	378.161	907.121
row109	82.0138	2721.14
row110	289.201	1032.93
row111	497.829	1216.76
row112	570.458	2116.42
row113	184.081	918.306
row114	281.278	1259.38
row115	192.051	1487.87
row116	195.959	2801.47
row117	452.322	2171
row118	329.159	2038.59
row119	362.241	2607.81
row120	271.115	1669.44
row121	523.847	1209.66
row122	459.352	533.655
row123	431.79	1211.09
row124	571.931	1990.13
row125	323.252	806.32
row126	273.953	2610.71
row127	399.253	1967.34
row128	278.968	1265.63
row129	151.035	2725.7
row130	244.263	2605.18
row131	245.267	2603.46
row132	100.112	1329.21
row133	101.115	1331.31
row134	269.165	1414.07
row135	362.241	1263.34
row136	221.189	1228.2
row137	256.246	1716.77
row138	196.189	1217.32
row139	89.0597	2350.29
row140	375.235	949.262
row141	182.154	1244.65
row142	130.008	2756.9
row143	213.185	2896.57
row144	183.185	1250.87
row145	571.429	1974.87
row146	557.409	1370
row147	625.915	1199.93
row148	453.803	1201.51
row149	458.958	905.143
row150	157.049	2859.69
row151	195.186	1069.96
row152	518.889	2049.15
row153	428.322	1022.71
row154	241.204	2594.66
row155	616.462	1644.24
row156	151.95	2651.96
row157	305.157	2386.8
row158	323.252	2732.21
row159	225.287	1317.35
row160	239.967	2640.07
row161	501.332	1164.23
row162	537.864	1057.62
row163	442.324	2046.12
row164	213.186	1438.06
row165	599.436	1424.81
row166	214.079	1941.11
row167	384.257	1275.6
row168	98.984	1248.69
row169	383.263	970.307
row170	621.418	1411.2
row171	242.137	1215.14
row172	251.164	2680.39
row173	506.393	1974.91
row174	676.448	1154.43
row175	557.179	1265.34
row176	296.241	1160.5
row177	97.0007	2647.11
row178	139.003	1941.33
row179	201.187	1336.2
row180	217.034	1926.92
row181	218.038	1941.17
row182	336.165	1540.94
row183	98.9816	1253.8
row184	473.634	901.257
row185	566.428	742.518
row186	142.05	2855.08
row187	458.624	910.067
row188	193.17	1312.09
row189	269.138	2210.81
row190	288.919	2605.14
row191	246.243	1073.45
row192	220.161	1140.61
row193	125.948	2651.45
row194	538.351	1209.29
row195	115.131	1467.35
row196	234.149	850.966
row197	185.192	1531.15
row198	195.065	2458.15
row199	247.147	1368.62
row200	228.173	2755.46
row201	126.024	2653.2
row202	403.233	2007.26
row203	645.465	2330.55
row204	452.948	914.726
row205	487.974	924.963
row206	408.171	940.666
row207	492.819	1148.72
row208	103.039	2875.86
row209	537.362	1061.4
row210	157.05	1054.99
row211	195.123	2261.55
row212	581.388	1133.51
row213	274.1	1940.11
row214	470.806	1129.88
row215	516.441	2411.84
row216	105	2346.39
row217	481.303	952.499
row218	602.447	1344.74
row219	224.212	1010.37
row220	475.816	1215.53
row221	228.173	781.647
row222	413.266	2291.79
row223	695.467	2386.9
row224	150.112	2860.16
row225	259.148	1301.04
row226	199.256	1331.02
row227	323.212	1722.24
row228	384.296	1004.34
row229	182.902	2712.78
row230	442.192	1941.44
row231	353.144	1337.95
row232	623.452	2323.37
row233	617.466	1479.34
row234	249.926	2657.63
row235	223.116	2799.24
row236	546.385	1013.81
row237	449.385	1320.19
row238	281.222	1178.16
row239	625.921	1174.82
row240	380.262	1263.66
row241	516.351	1175.17
row242	227.175	759.197
row243	160.097	2880.01
row244	163.133	968.859
row245	228.179	780.402
row246	325.199	1442.13
row247	618.469	1449.88
row248	128.019	2754.65
row249	248.181	1412.21
row250	198.168	1326.29
row251	488.628	921.008
row252	341.263	716.531
row253	532.411	2336.01
row254	603.902	1173.97
row255	481.804	821.839
row256	483.814	1177.64
row257	99.0915	1437.91
row258	363.245	2609.96
row259	425.214	1957.71
row260	524.827	947.929
row261	225.196	1332.28
row262	547.821	870.36
row263	120.024	2756.45
row264	441.321	2054.4
row265	456.228	1149.09
row266	473.953	915.512
row267	457.808	1112.83
row268	183.157	1152.23
row269	440.291	1213.39
row270	623.954	2327.69
row271	526.431	2121.15
row272	318.106	1588.06
row273	157.013	1940.95
row274	816.641	2103.64
row275	429.767	698.616
row276	183.078	955.691
row277	273.917	2604.27
row278	573.404	1292.63
row279	540.902	2023.91
row280	443.948	889.05
row281	342.266	2767.99
row282	593.442	1981.37
row283	134.089	2282.35
row284	119.027	2906.4
row285	471.322	1256.24
row286	213.076	2081.18
row287	163.644	2664.34
row288	473.619	913.408
row289	154.05	2877.15
row290	96.0806	2437.14
row291	133.086	2348.74
row292	511.327	1027.72
row293	405.285	1402.77
row294	340.09	2822.39
row295	516.374	1109.68
row296	254.139	2851.86
row297	364.267	1432.76
row298	609.938	2075.12
row299	765.524	1099.64
row300	251.127	2381.39
row301	257.939	2594.58
row302	502.97	942.847
row303	250.901	2603.29
row304	216.16	1126.03
row305	210.205	1179.61
row306	501.383	1238.23
row307	164.056	1463.77
row308	182.173	1388.96
row309	456.353	2646.93
row310	250.161	2587.1
row311	555.354	1035.71
row312	527.435	2088.51
row313	129.07	1419.15
row314	210.168	2760.9
row315	128.982	2642.05
row316	174.168	1145.31
row317	201.037	1012.84
row318	569.835	877.14
row319	480.801	994.687
row320	177.112	2338.88
row321	266.911	2611.61
row322	227.268	2766.21
row323	200.177	1337.97
row324	267.174	1469.18
row325	353.253	881.651
row326	604.427	1102.17
row327	116.053	1597.4
row328	265.19	1288.89
row329	448.793	1131.6
row330	711.504	2322.26
row331	454.347	731.981
row332	213.178	1593.29
row333	237.908	2612.46
row334	465.217	2029.34
row335	647.928	1177.44
row336	234.149	2702.22
row337	278.121	1060.45
row338	159.065	2705.18
row339	478.82	1062.89
row340	488.963	921.403
row341	438.196	1459.39
row342	473.793	789.959
row343	283.217	1155.11
row344	227.677	2666.6
row345	497.378	1972.5
row346	425.311	1187.81
row347	198.94	2615.11
row348	237.125	929.071
row349	213.178	2655.69
row350	341.263	2746.96
row351	197.127	2357.17
row352	577.367	997.879
row353	281.247	2862.31
row354	201.046	1341.72
row355	689.494	2307.4
row356	593.944	1980.71
row357	531.408	2375.82
row358	151.116	2832.72
row359	533.842	980.946
row360	318.139	1400.28
row361	445.79	832.36
row362	548.847	814.225
row363	227.268	702.113
row364	225.231	1308.49
row365	314.165	1183.4
row366	730.509	2245.46
row367	221.201	1131.6
row368	340.259	738.836
row369	243.136	1855.4
row370	397.28	920.91
row371	390.254	968.648
row372	509.405	2091.28
row373	517.444	2409.95
row374	467.623	902.895
row375	143.118	1216.16
row376	458.788	2654.1
row377	313.198	1242.99
row378	614.484	2133.57
row379	317.136	1450.77
row380	295.173	1239.29
row381	231.971	2687.44
row382	233.111	1420.06
row383	490.819	924.857
row384	229.182	720.477
row385	614.938	2335.68
row386	435.216	1607.28
row387	712.006	2330.23
row388	343.267	2777.32
row389	210.157	1482.59
row390	296.212	1851.32
row391	481.782	848.593
row392	252.123	2871.63
row393	344.239	1178.56
row394	113.107	1458.79
row395	209.165	777.507
row396	86.9639	2660.9
row397	441.325	1160.51
row398	427.217	1521.06
row399	290.157	1708.32
row400	493.984	906.428
row401	113.096	2891.62
row402	459.791	827.358
row403	550.419	1967.73
row404	313.162	1310.2
row405	226.134	2803.99
row406	643.907	995.153
row407	616.434	1176.54
row408	169.046	2717.92
row409	196.183	1457.01
row410	330.163	1940.16
row411	180.081	2097.95
row412	171.006	2655.7
row413	148.097	2819.42
row414	333.334	1722.97
row415	203.091	2852.98
row416	563.852	880.965
row417	567.372	1152.95
row418	210.162	2783.18
row419	284.207	2510.44
row420	768.482	2053.52
row421	517.819	828.889
row422	231.153	1257.34
row423	438.607	888.638
row424	459.347	831.993
row425	449.81	1374.67
row426	243.084	1411.8
row427	158.003	2758.97
row428	560.866	1087.61
row429	365.269	1550.69
row430	317.195	1663.12
row431	160.133	2727.8
row432	222.091	1003.98
row433	306.178	1611.42
row434	453.604	583.913
row435	173.165	1191.63
row436	339.087	1252.26
row437	456.808	1054.76
row438	340.26	2750.42
row439	489.816	941.272
row440	233.183	2798.19
row441	227.138	2802.28
row442	511.327	2653.15
row443	555.855	963.746
row444	669.941	1188.31
row445	350.244	1388.94
row446	467.944	913.599
row447	451.78	770.441
row448	331.152	1502.14
row449	249.157	2588.47
row450	156.138	1702.84
row451	425.305	2091.91
row452	409.219	1228.08
row453	248.201	1936.4
row454	252.003	2896.48
row455	219.149	1291.48
row456	502.814	985.552
row457	559.882	1171.59
row458	599.882	988.849
row459	456.416	1246.75
row460	406.764	862.556
row461	372.1	2017.25
row462	640.536	2191.64
row463	102.97	2755.54
row464	687.934	938.387
row465	255.243	1720.64
row466	460.284	2693.78
row467	413.288	914.274
row468	301.204	2136.86
row469	315.232	2167.37
row470	80.9735	1111.79
row471	132.903	2715.88
row472	143.081	2770.75
row473	148.112	2332.17
row474	289.189	1378.79
row475	500.835	1021.18
row476	241.705	936.358
row477	232.89	2602.93
row478	333.131	1045.97
row479	280.225	1756.67
row480	455.35	767.905
row481	532.654	949.766
row482	448.217	1509.7
row483	249.111	2703.05
row484	306.16	2314.78
row485	578.872	909.442
row486	99.531	2626.49
row487	209.165	2748.6
row488	641.539	2049.92
row489	556.858	878.055
row490	690.427	1133.05
row491	318.224	1055.77
row492	563.467	2381.75
row493	620.291	1605.56
row494	373.099	2041.71
row495	517.979	961.597
row496	132.102	2846.23
row497	574.416	1204.65
row498	693.451	2336.9
row499	222.113	2850.05
row500	503.795	856.7
row501	443.189	1922.06
row502	248.9	2612.55
row503	82.5371	2623.7
row504	295.152	1250.08
row505	309.146	1382.09
row506	193.078	892.997
row507	374.236	400.435
row508	582.879	1078.3
row509	253.289	2356.25
row510	147.99	2717.95
row511	117.139	738.99
row512	632.457	1442.01
row513	313.18	2062.1
row514	382.238	2247.25
row515	517.645	948.481
row516	273.206	2796.81
row517	195.102	2788.26
row518	229.068	1291.02
row519	355.227	2074.53
row520	528.407	1900.64
row521	546.84	929.297
row522	567.431	663.78
row523	129.018	1822.94
row524	309.203	2742.82
row525	322.249	773.764
row526	289.927	2606.3
row527	247.178	1405.77
row528	211.263	1265.59
row529	268.175	1450.37
row530	385.221	1124.55
row531	137.082	2338.22
row532	201.196	1372.26
row533	280.162	2908.9
row534	373.233	396.232
row535	432.78	1074.77
row536	401.305	2254.77
row537	669.44	1198.13
row538	478.975	900.117
row539	540.447	2111.57
row540	133.076	2396.93
row541	145	2729.17
row542	410.276	1189.21
row543	570.861	829.015
row544	277.162	1548
row545	221.188	2778.86
row546	117.139	2746.6
row547	259.154	1893.02
row548	169.122	2895.72
row549	558.348	1118.46
row550	503.817	840.629
row551	178.123	880.647
row552	286.274	2512.15
row553	261.196	1643.41
row554	364.267	2450.27
row555	129.066	2401.98
row556	584.473	2143.31
row557	265.216	2849.66
row558	342.266	776.239
row559	395.761	1112.21
row560	294.197	1768.01
row561	505.312	1917.82
row562	471.367	1317.68
row563	146.03	2776.86
row564	498.452	2413.27
row565	592.371	965.441
row566	288.217	1546.95
row567	205.061	2776.95
row568	183.194	669.05
row569	192.138	1634.22
row570	82.0287	2795.85
row571	228.215	1401.39
row572	123.04	2684.13
row573	309.226	1353.5
row574	210.168	781.03
row575	498.31	920.47
row576	488.348	1028.29
row577	533.34	2660.22
row578	211.158	1417.26
row579	448.276	772.809
row580	437.193	1461.74
row581	518.819	839.134
row582	213.112	2885.71
row583	239.212	1474.65
row584	291.158	1383.42
row585	495.806	817.67
row586	329.193	1834.56
row587	291.216	1226.83
row588	464.634	895.862
row589	460.284	1528.05
row590	329.232	1607.17
row591	161.06	2880.87
row592	538.852	1068.96
row593	218.911	2612.33
row594	453.343	738.429
row595	265.903	2638.01
row596	223.133	1089.07
row597	226.199	1336.21
row598	498.644	902.594
row599	148.977	2623.32
row600	487.367	1124.74
row601	437.276	894.193
row602	591.848	885.589
row603	700.529	2202.9
row604	533.414	2391.92
row605	697.35	1092.78
row606	691.955	1170.66
row607	164.128	2839.14
row608	158.081	2871.59
row609	210.185	1698.16
row610	101.115	2740.84
row611	185.081	2895.26
row612	545.409	1106.54
row613	690.499	1521.29
row614	227.175	2758.99
row615	144.085	2736.75
row616	458.788	959.229
row617	146.081	2861.99
row618	667.479	2323.76
row619	283.717	758.26
row620	261.131	2316.29
row621	489.352	1025.82
row622	384.272	1026.23
row623	157.974	2595.12
row624	601.439	2327.71
row625	322.249	2728.36
row626	210.162	689.321
row627	553.486	2068.49
row628	472.323	1172.97
row629	267.207	1343.61
row630	516.839	1070.26
row631	261.194	1476.79
row632	276.134	810.739
row633	611.899	1165.63
row634	346.171	1612.14
row635	329.136	1432.18
row636	281.081	1563.68
row637	373.748	1123.84
row638	331.916	2601.15
row639	454.793	1086.49
row640	310.203	955.323
row641	467.803	864.045
row642	249.185	1553.64
row643	237.148	2849.57
row644	570.913	2337.32
row645	272.943	2594.62
row646	424.303	1578.84
row647	636.952	2331.54
row648	200.164	2695.16
row649	208.955	2768.58
row650	553.369	1107.77
row651	131.081	2833.33
row652	592.926	2337.4
row653	275.277	1242.84
row654	231.159	2760.08
row655	527.379	1211.12
row656	465.251	1873.21
row657	332.295	2133.67
row658	326.259	2107.43
row659	351.157	1256.73
row660	270.243	1829.49
row661	804.519	1164.1
row662	437.777	813.745
row663	375.207	948.52
row664	614.385	849.558
row665	85.0396	2431.51
row666	281.101	1293.77
row667	602.375	1119.53
row668	453.242	1564.01
row669	665.92	949.406
row670	512.985	906.438
row671	172.152	2367.71
row672	243.137	2834.14
row673	414.762	2632.35
row674	496.421	2082.45
row675	212.201	1590.24
row676	290.184	1521.82
row677	340.761	766.405
row678	564.47	2393.21
row679	167.118	2485.3
row680	808.526	1099.26
row681	241.204	1068.25
row682	483.634	903.138
row683	552.483	2154.41
row684	511.829	953.972
row685	176.972	460.905
row686	158.961	2661.87
row687	297.168	1166.47
row688	319.224	1819.18
row689	118.094	808.292
row690	146.961	2648.26
row691	503.311	2537.18
row692	227.084	2768.2
row693	536.35	1105.22
row694	253.216	2888.99
row695	278.211	2791.88
row696	615.957	1962.93
row697	493.645	886.848
row698	307.026	1158.36
row699	316.285	1633.16
row700	148.025	1704.42
row701	634.452	2066.46
row702	525.808	864.853
row703	143.975	2491.64
row704	600.884	911.206
row705	344.865	2572.31
row706	481.28	883.069
row707	317.22	1135.26
row708	175.995	1404.67
row709	537.857	1175.92
row710	852.551	1101.98
row711	373.255	290.885
row712	251.147	2812.18
row713	674.505	1590.46
row714	709.947	952.641
row715	604.892	1072.44
row716	223.133	2856.22
row717	385.317	2772.31
row718	348.722	2015.14
row719	600.468	1979.46
row720	553.374	1051.76
row721	613.181	2311.23
row722	459.768	835.953
row723	247.246	1071.61
row724	219.196	1781.02
row725	300.215	1077.98
row726	245.267	1368.93
row727	305.193	1892.18
row728	302.078	1339.4
row729	660.488	1603.91
row730	455.803	2579.82
row731	179.091	2865.83
row732	243.152	1070.1
row733	209.154	2807.13
row734	185.096	2808.7
row735	130.023	2218.75
row736	532.989	929.924
row737	248.148	235.746
row738	354.285	2190.63
row739	109.084	2334.31
row740	288.154	1280.17
row741	195.088	2854.79
row742	127.039	1335.67
row743	184.073	1688.7
row744	503.638	925.122
row745	264.159	2761.14
row746	102.001	1424.96
row747	582.406	2339.82
row748	104.07	2847.95
row749	94.0398	2318.65
row750	568.434	639.098
row751	347.335	1432.4
row752	326.28	669.257
row753	455.296	1403.35
row754	161.071	2804
row755	602.411	1231.16
row756	216.951	2722.17
row757	562.916	1999.81
row758	483.969	902.708
row759	232.928	2763.68
row760	675.508	1532.39
row761	287.125	1747.4
row762	214.917	2657.79
row763	258.279	1442.14
row764	222.128	2321.79
row765	321.225	1998.51
row766	266.259	1138.35
row767	596.51	2173.47
row768	147.113	2848.12
row769	229.142	2727.66
row770	459.048	1701.64
row771	433.284	2592.09
row772	467.276	2146.85
row773	319.13	1345.98
row774	392.749	2630.17
row775	201.974	2448.5
row776	749.502	1086.7
row777	353.173	1462
row778	500.379	1331.55
row779	102.055	2826.96
row780	305.175	1609.43
row781	106.992	2762.3
row782	257.116	2225
row783	288.922	2649.2
row784	195.102	1606.51
row785	328.011	2909.29
row786	559.87	1175.25
row787	198.148	2352.58
row788	339.156	2073.08
row789	463.618	892.553
row790	245.209	961.367
row791	355.368	1703.34
row792	577.868	948.969
row793	410.215	2385.65
row794	585.865	885.077
row795	144.121	1023.73
row796	252.159	2790.42
row797	469.11	1142.49
row798	559.316	2357.05
row799	615.454	1850.6
row800	102.013	2749.35
row801	702.536	2157.24
row802	662.5	2156.56
row803	716.552	2141.01
row804	266.137	2811.31
row805	229.182	2807.56
row806	381.264	1368.89
row807	258.222	2434.34
row808	266.121	1014.98
row809	211.17	2761.51
row810	83.0855	2319.68
row811	191.081	2838.96
row812	249.206	1312
row813	670.931	1064.88
row814	458.943	910.48
row815	103.943	2722.42
row816	496.806	856.316
row817	586.416	1660.4
row818	557.389	1115.09
row819	194.139	2800.17
row820	346.295	1352.06
row821	694.457	2322.7
row822	398.232	2030.27
row823	337.238	1562.69
row824	196.133	2841.96
row825	948.719	1984.86
row826	570.856	923.718
row827	579.372	1039.09
row828	514.358	1231.18
row829	556.342	2269.59
row830	289.293	1328.77
row831	131.974	2611.1
row832	705.321	1871.21
row833	377.23	2052.56
row834	151.116	390.115
row835	171.978	2593.16
row836	312.232	2826
row837	100.024	2761.87
row838	525.307	862.147
row839	157.17	1467.89
row840	244.094	2562.58
row841	280.097	1299.12
row842	425.23	1587.47
row843	489.314	2621.97
row844	289.293	2604.96
row845	626.904	1057.86
row846	131.09	2844.84
row847	541.45	2143.87
row848	322.201	1204.35
row849	373.218	1050.33
row850	275.144	1463.95
row851	161.071	1850.7
row852	221.17	2566.51
row853	223.097	1630.74
row854	299.184	1306.63
row855	199.188	1894.17
row856	185.116	925.842
row857	244.087	1397.7
row858	237.168	2831.88
row859	290.16	208.911
row860	436.775	907.19
row861	345.154	1195.75
row862	218.049	2740.11
row863	236.128	2873.5
row864	763.564	1253.99
row865	112.978	2608.66
row866	621.895	1006.32
row867	614.887	840.07
row868	268.227	1486.25
row869	422.313	2326.82
row870	494.826	1043.18
row871	231.245	1248.21
row872	265.131	2673.4
row873	349.182	2330.09
row874	159.969	2581.62
row875	143.997	627.82
row876	487.08	1876.75
row877	547.664	936.669
row878	225.889	2516.76
row879	371.333	2129.03
row880	303.921	2633.81
row881	441.209	1301.67
row882	183.211	2017.84
row883	144.084	1394.34
row884	547.357	1806.83
row885	322.277	1671.38
row886	219.157	1228.22
row887	226.217	2801.68
row888	415.211	1467.65
row889	197.094	310.879
row890	480.801	2661.3
row891	592.874	832.903
row892	135.055	2785.65
row893	197.136	1177.44
row894	283.19	2795.8
row895	295.118	1452.59
row896	648.918	1057.56
row897	134.003	2780.65
row898	555.353	2648.21
row899	166.107	2864.75
row900	421.31	2343.35
row901	114.128	2548.11
row902	630.442	1402.71
row903	141.127	2859.97
row904	612.404	1137.28
row905	178.122	2709.08
row906	167.963	498.658
row907	343.153	1758.37
row908	197.191	1549.57
row909	241.191	1118.24
row910	164.92	2664.15
row911	112.013	196.916
row912	169.977	2609.95
row913	169.061	2845.64
row914	661.495	1294.15
row915	287.14	2258.79
row916	662.467	1326.31
row917	661.456	1284.38
row918	183.118	1482.74
row919	539.832	826.888
row920	317.056	193.05
row921	346.197	1713.05
row922	556.529	2024.74
row923	537.395	2268.55
row924	236.143	2365.59
row925	220.935	2649.73
row926	316.236	2049.15
row927	491.373	2317.61
row928	326.28	2698.31
row929	279.178	1490.96
row930	428.741	824.623
row931	306.29	1417.25
row932	271.916	2606.23
row933	274.274	1243.49
row934	228.179	2746.28
row935	577.367	2654.71
row936	100.112	2702.51
row937	432.238	1402.68
row938	657.457	2273.51
row939	399.289	2264.6
row940	240.215	1471.69
row941	257.303	1435.02
row942	880.582	1114.41
row943	568.377	1232.06
row944	225.16	1249.93
row945	585.476	2140.79
row946	143.997	2698.97
row947	613.359	917.142
row948	345.167	1488.83
row949	139.087	739.456
row950	383.183	1409.69
row951	644.91	913.216
row952	293.278	1282.98
row953	205.107	2820.61
row954	428.763	817.714
row955	172.106	2817.88
row956	260.924	2606.67
row957	197.153	2890.85
row958	326.184	2053.09
row959	527.66	923.823
row960	236.95	2765.25
row961	186.185	1979.75
row962	746.564	2134.51
row963	469.313	2121.2
row964	199.988	2551.07
row965	519.892	1991.5
row966	479.394	2156.56
row967	736.501	1053.96
row968	131.081	322.564
row969	321.24	1829.18
row970	672.173	986.741
row971	423.597	883.589
row972	189.066	2859.73
row973	120.089	1548.15
row974	159.076	255.004
row975	613.86	894.198
row976	255.195	960.899
row977	540.832	882.946
row978	118.142	2863.7
row979	417.103	1834.53
row980	406.75	827.386
row981	588.41	2412.8
row982	475.325	1012.33
row983	804.604	2137.83
row984	645.498	1946.52
row985	316.16	2783.93
row986	105.033	2877.95
row987	177.948	282.236
row988	393.168	1533.17
row989	281.875	2606.89
row990	232.253	1252.99
row991	468.192	1008.54
row992	256.146	1130.09
row993	541.905	2007.43
row994	539.162	2809.82
row995	193.142	1492.88
row996	121.966	2253.7
row997	129.074	2808.66
row998	100.988	2782.24
row999	84.0444	2832.39
row1000	217.168	1360.41
row1001	112.051	323.566
row1002	503.409	2291.96
row1003	387.307	2011.69
row1004	86.0964	1297.86
row1005	557.011	953.839
row1006	278.256	1448.48
row1007	324.165	1488.28
row1008	171.113	2828.07
row1009	514.377	1941.25
row1010	102.055	274.078
row1011	489.394	2329.28
row1012	207.113	2790.64
row1013	140.143	2306.13
row1014	204.113	2827.62
row1015	405.263	1121.05
row1016	147.969	2585.27
row1017	332.316	2613.81
row1018	643.48	2131.45
row1019	360.264	1894.26
row1020	719.336	1919.12
row1021	561.671	956.273
row1022	234.193	1850.41
row1023	206.081	2814.9
row1024	254.211	1361.29
row1025	321.147	1279.12
row1026	140.034	2873.81
row1027	445.134	1930.25
row1028	504.874	2353.05
row1029	137.046	227.996
row1030	121.04	2205.89
row1031	123.964	156.637
row1032	542.67	918.556
row1033	507.644	894.654
row1034	303.305	2016.19
row1035	382.087	1584.22
row1036	420.332	2058.6
row1037	527.995	912.522
row1038	345.194	1520.92
row1039	215.175	813.975
row1040	119.09	2864.21
row1041	306.894	2352.31
row1042	237.232	1282.28
row1043	444.317	900.775
row1044	140.053	2662.42
row1045	602.442	2305.16
row1046	110.079	2774.88
row1047	467.315	2352.24
row1048	308.258	2065.49
row1049	166.086	292.568
row1050	179.126	2828.82
row1051	513.654	899.667
row1052	283.108	2361.4
row1053	783.369	1048.18
row1054	896.77	2283.86
row1055	129.102	1314.45
row1056	401.09	1822.75
row1057	492.635	909.551
row1058	341.21	2055.15
row1059	211.107	275.264
row1060	116.016	2788.16
row1061	450.298	1327.36
row1062	468.35	1482.76
row1063	152.016	2223.57
row1064	385.293	1983.09
row1065	202.216	1078.48
row1066	468.277	927.532
row1067	237.131	1366.09
row1068	456.353	691.02
row1069	281.159	2359.66
row1070	521.384	2098.79
row1071	538.398	2280.54
row1072	137.034	2813.61
row1073	351.289	1981.82
row1074	477.959	899.586
row1075	187.108	2826.84
row1076	924.607	1122.12
row1077	588.431	1412.38
row1078	181.072	2836.99
row1079	269.209	1772.02
row1080	628.426	1424.49
row1081	218.211	867.967
row1082	509.306	814.994
row1083	210.149	2778
row1084	279.232	2016.62
row1085	624.957	2333.82
row1086	553.43	2125.04
row1087	224.128	1427.42
row1088	497.424	2128.28
row1089	424.321	2132.96
row1090	282.279	2028.18
row1091	622.897	911.571
row1092	99.9883	961.888
row1093	571.687	938.426
row1094	230.158	194.423
row1095	468.959	900.031
row1096	201.073	2731.47
row1097	581.883	1175.35
row1098	218.129	2817.6
row1099	164.07	2839.48
row1100	601.941	2328.7
row1101	346.306	1193.48
row1102	320.204	1488.09
row1103	620.421	943.097
row1104	300.113	1145.42
row1105	178.086	2703.73
row1106	582.247	2365.81
row1107	278.893	2720.79
row1108	307.13	1312.69
row1109	474.407	2409.12
row1110	182.19	2427.7
row1111	465.379	2127.77
row1112	837.555	1099.1
row1113	252.144	2864.63
row1114	410.856	2568.15
row1115	594.946	1925.34
row1116	230.231	1595.73
row1117	203.07	1322.6
row1118	82.9449	1796.1
row1119	322.149	1283.21
row1120	158.012	2642.46
row1121	247.227	1769.95
row1122	123.964	2212
row1123	766.531	1086.35
row1124	381.167	1148.34
row1125	125.036	2841.77
row1126	141	2921.2
row1127	319.154	2094.71
row1128	301.075	1399.46
row1129	461.272	1329.69
row1130	151.061	210.265
row1131	567.431	2645.96
row1132	226.191	2580.29
row1133	211.133	1721.68
row1134	331.184	1662.94
row1135	505.827	1203.86
row1136	219.898	2607.03
row1137	120.936	2740.14
row1138	229.893	2610.93
row1139	207.076	2810.82
row1140	836.557	1150.99
row1141	366.176	1375.82
row1142	195.113	2825.39
row1143	384.772	2638.47
row1144	244.263	1353.29
row1145	432.28	2565.91
row1146	302.305	1414.99
row1147	135.945	2739.94
row1148	322.231	1321.66
row1149	225.132	2744.56
row1150	576.085	2287.4
row1151	492.968	898.394
row1152	234.886	2603.12
row1153	397.26	1236.08
row1154	300.326	1489.32
row1155	446.275	1491.76
row1156	438.182	971.003
row1157	498.979	900.098
row1158	679.511	808.582
row1159	453.083	547.887
row1160	324.216	1688.05
row1161	342.015	215.407
row1162	347.241	1991.68
row1163	527.84	1207.18
row1164	305.303	2510.56
row1165	219.187	1314.87
row1166	192.995	2607.96
row1167	162.112	244.258
row1168	465.318	1673.1
row1169	572.933	1947.3
row1170	525.374	2123.66
row1171	413.178	1001.64
row1172	226.291	1313.81
row1173	320.288	1982.59
row1174	127.05	2761.92
row1175	203.091	911.076
row1176	472.348	1022.17
row1177	252.232	1831.69
row1178	332.331	2456.97
row1179	215.164	983.447
row1180	252.123	706.658
row1181	416.214	1408.42
row1182	288.29	2603.55
row1183	119.085	2890.43
row1184	536.576	2420.23
row1185	318.194	461.715
row1186	330.008	2904.89
row1187	199.131	1713.83
row1188	393.261	1890.78
row1189	230.19	2459.75
row1190	218.139	230.627
row1191	102.97	473.795
row1192	87.0633	2799.96
row1193	178.96	2430.3
row1194	502.985	935.468
row1195	599.25	2352.53
row1196	152.036	2752.56
row1197	423.932	883.25
row1198	281.239	1818.36
row1199	246.11	2597.41
row1200	221.138	2357.84
row1201	835.329	1014.79
row1202	467.301	2663.03
row1203	502.65	927.945
row1204	268.106	322.203
row1205	167.047	1158.27
row1206	415.232	2179.15
row1207	102.954	2587.98
row1208	359.222	2233.09
row1209	216.232	1072.96
row1210	245.187	2738.6
row1211	275.912	2597.68
row1212	618.264	2360.86
row1213	353.078	1580.24
row1214	362.225	1959.18
row1215	227.213	2788.68
row1216	261.148	2256.85
row1217	332.184	1602.93
row1218	181.061	2837.79
row1219	443.137	1930.47
row1220	817.644	2008.96
row1221	581.239	2375.59
row1222	646.97	2331.23
row1223	315.134	2352.77
row1224	177.066	2834.7
row1225	331.167	2158.51
row1226	149.953	2634.32
row1227	112.006	2803.74
row1228	308.27	1159.82
row1229	640.276	2371.02
row1230	193.107	2349.38
row1231	473.319	2205.23
row1232	246.905	2606.68
row1233	448.29	1778.02
row1234	108.073	2231.23
row1235	99.0105	1003.33
row1236	617.26	2341.01
row1237	148.06	951.388
row1238	196.865	1786.07
row1239	402.308	2194.3
row1240	132.081	2206.6
row1241	334.228	2019.49
row1242	387.179	1653.22
row1243	791.592	1812.17
row1244	312.217	1033.81
row1245	155.118	2719.23
row1246	241.999	2434.15
row1247	424.266	928.093
row1248	354.894	2388.69
row1249	688.484	1451.9
row1250	397.2	1487.89
row1251	144.989	2586.1
row1252	361.256	2155.76
row1253	747.57	1983.76
row1254	291.927	2600.84
row1255	240.152	247.45
row1256	450.776	821.469
row1257	344.316	1928.51
row1258	261.131	216.089
row1259	260.009	2413.79
row1260	315.08	207.821
row1261	703.54	2011.07
row1262	176.013	2753.2
row1263	218.975	292.962
row1264	88.9683	2625.9
row1265	173.128	2807
row1266	330.008	1380.69
row1267	255.113	2354.47
row1268	245.201	2002.17
row1269	301.118	2307.47
row1270	146.093	330.521
row1271	304.285	1334.34
row1272	199.096	2884.68
row1273	470.431	1294.68
row1274	314.232	1091.42
row1275	126.967	2588.53
row1276	296.256	1236.59
row1277	150.066	2814.35
row1278	607.878	871.931
row1279	339.195	2022.65
row1280	556.406	1441.57
row1281	637.388	1032.52
row1282	283.175	222.669
row1283	749.508	1171.37
row1284	135.003	202.219
row1285	236.096	195.888
row1286	705.489	2219.62
row1287	267.195	2858.18
row1288	474.793	820.537
row1289	462.825	1249
row1290	228.159	2672.19
row1291	696.437	2600.87
row1292	201.24	1301.09
row1293	120.081	2326.92
row1294	242.175	2640.55
row1295	891.648	1053.11
row1296	372.366	1833.45
row1297	553.368	2396.94
row1298	478.629	874.395
row1299	109.04	2822.09
row1300	441.355	2366.94
row1301	863.542	1268.58
row1302	250.18	2687.43
row1303	504.337	772.473
row1304	583.255	2377.75
row1305	195.077	2814.4
row1306	84.0807	2446.45
row1307	89.0233	2815.23
row1308	725.385	1840.31
row1309	544.339	1608.98
row1310	410.767	1076.78
row1311	103.054	2862.44
row1312	249.157	1220.81
row1313	146.961	388.683
row1314	267.195	1674.43
row1315	648.462	2271.26
row1316	111.009	2711.79
row1317	260.185	599.819
row1318	305.157	221.776
row1319	524.415	2075.98
row1320	343.248	1977.65
row1321	243.064	2889.55
row1322	148.097	581.128
row1323	220.134	625.894
row1324	342.337	2309.19
row1325	585.27	2363.13
row1326	595.873	1889.61
row1327	207.992	1590.59
row1328	299.139	2345.76
row1329	176.972	2615.71
row1330	732.551	1932.98
row1331	297.219	2777.21
row1332	107.967	2134.34
row1333	202.123	2822.46
row1334	170.958	885.263
row1335	349.256	2161.62
row1336	155.053	203.716
row1337	516.354	1943.74
row1338	508.457	2211.98
row1339	546.995	961.717
row1340	385.317	610.894
row1341	314.342	1741.33
row1342	557.346	2295.91
row1343	425.775	2439.76
row1344	168.175	2203.02
row1345	173.985	2594.79
row1346	382.17	1119.49
row1347	303.141	2486.81
row1348	597.234	2373.36
row1349	90.0742	979.629
row1350	172.977	2568.77
row1351	223.144	2863.08
row1352	188.128	2850.87
row1353	386.182	2162.19
row1354	300.142	2346.05
row1355	85.0284	281.232
row1356	127.99	2709.86
row1357	587.277	2366.97
row1358	340.175	357.279
row1359	88.0756	2262.3
row1360	286.201	879.057
row1361	508.66	909.802
row1362	818.647	2017.42
row1363	617.384	1886.05
row1364	730.504	1122.6
row1365	585.362	870.781
row1366	472.954	847.69
row1367	228.232	2312.6
row1368	189.073	2723.52
row1369	277.143	1613.48
row1370	790.589	1851.92
row1371	265.128	248.518
row1372	328.09	1020
row1373	179.081	2824.16
row1374	241.191	2707.27
row1375	118.105	1327.8
row1376	202.971	2519.12
row1377	427.267	1561.69
row1378	282.104	1287.79
row1379	538.01	913.564
row1380	100.095	1439.08
row1381	375.251	1870.26
row1382	465.777	866.712
row1383	524.371	2090.04
row1384	546.488	1874.77
row1385	139.087	2756.76
row1386	482.861	2336.86
row1387	250.144	703.701
row1388	206.067	2318.49
row1389	507.98	876.459
row1390	429.607	882.938
row1391	144.065	2904.84
row1392	676.484	1268.09
row1393	240.082	2801.03
row1394	179.143	2861.56
row1395	113.964	2586.35
row1396	526.834	809.122
row1397	602.269	2365.72
row1398	218.984	172.596
row1399	780.909	1066.39
row1400	190.135	2326.82
row1401	456.311	2107.35
row1402	296.222	1508.65
row1403	134.099	2647.48
row1404	240.175	2417.38
row1405	272.235	2892.14
row1406	107.96	448.728
row1407	1068.92	966.375
row1408	252.243	1132.01
row1409	281.174	2807.81
row1410	327.216	1570.25
row1411	547.455	2357.24
row1412	301.155	2363.51
row1413	652.411	2641.53
row1414	249.221	1398.17
row1415	201.161	2832.06
row1416	409.258	1263.02
row1417	263.183	1864.32
row1418	285.127	1634.58
row1419	280.264	1868.34
row1420	173.078	2266.61
row1421	85.963	2753.34
row1422	992.745	1969.73
row1423	158.06	260.965
row1424	230.154	2768.24
row1425	449.624	889.505
row1426	365.316	1848.64
row1427	208.891	1910.57
row1428	586.274	2360.81
row1429	100.014	2424.48
row1430	792.516	2229.02
row1431	241.999	158.884
row1432	531.023	1781.64
row1433	625.35	2037.63
row1434	572.433	1916.16
row1435	211.069	215.063
row1436	669.935	1166.82
row1437	289.154	1600.96
row1438	339.301	2172.12
row1439	396.28	1883.36
row1440	673.116	184.844
row1441	686.388	2637
row1442	537.878	2347.99
row1443	416.236	1155.06
row1444	161.969	2593.65
row1445	582.037	927.484
row1446	173.128	272.722
row1447	835.484	1028.19
row1448	163.05	2835.13
row1449	266.171	899.363
row1450	470.369	1443.68
row1451	525.455	2388.68
row1452	252.05	2820.95
row1453	317.231	2164.72
row1454	163.94	2721.04
row1455	248.143	2444.24
row1456	241.155	269.988
row1457	189.127	1914.92
row1458	276.232	2796.9
row1459	283.077	1566.34
row1460	354.243	2016.37
row1461	116.107	2410.22
row1462	532.384	1818.97
row1463	206.118	2863.22
row1464	285.334	1910.6
row1465	317.114	2288.8
row1466	357.225	2068.88
row1467	223.217	1449.68
row1468	624.455	2333.14
row1469	497.343	1618.24
row1470	277.105	214.6
row1471	560.861	1042.17
row1472	459.351	1847
row1473	330.336	1597.12
row1474	349.183	248.318
row1475	535.346	957.147
row1476	116.952	2593.85
row1477	87.0997	1300.12
row1478	122.032	1843.41
row1479	393.244	1963.99
row1480	402.358	1686.4
row1481	252.05	1966.93
row1482	571.378	2429.29
row1483	601.266	2343.79
row1484	240.123	2911.81
row1485	733.554	1806.34
row1486	140.996	2588.18
row1487	565.409	2153.64
row1488	525.329	906.962
row1489	291.179	1507.94
row1490	224.128	2747.76
row1491	666.432	2247.55
row1492	252.189	799.001
row1493	540.363	1546.93
row1494	458.403	1545.89
row1495	331.129	2275.19
row1496	556.442	1941.52
row1497	250.208	1860.66
row1498	614.882	861.653
row1499	780.772	1050.37
row1500	369.168	1405.45
row1501	184.961	2701.1
row1502	319.3	2025.68
row1503	381.248	1020.42
row1504	325.217	1933.96
row1505	444.343	1116.11
row1506	185.092	2840.63
row1507	515.413	2276.48
row1508	90.0912	2731.37
row1509	230.89	2603.41
row1510	233.154	2150.24
row1511	408.787	2586.99
row1512	135.091	2462.27
row1513	888.808	1049.64
row1514	204.113	1799.22
row1515	141.999	2588.33
row1516	283.876	2598.76
row1517	287.222	2911.26
row1518	201.123	2820.97
row1519	532	913.826
row1520	155.154	2339.72
row1521	344.135	1895.92
row1522	119.049	1305.89
row1523	395.222	2021.84
row1524	279.909	2701.11
row1525	352.267	1457.18
row1526	345.209	2428.74
row1527	680.515	807.034
row1528	321.269	1630.62
row1529	276.144	195.067
row1530	471.823	1382.44
row1531	469.294	1037.36
row1532	258.243	2695.79
row1533	583.462	2235.33
row1534	228.113	355.159
row1535	180.112	2801.8
row1536	103.075	2121.07
row1537	181.072	315.556
row1538	300.992	2174.9
row1539	446.326	1535.95
row1540	147.931	2358.14
row1541	398.279	894.171
row1542	298.862	2583.49
row1543	146.955	2589.54
row1544	144.957	2589.25
row1545	813.521	1066.48
row1546	128.062	1545.21
row1547	178.097	2496.11
row1548	212.111	1831.12
row1549	463.953	877.423
row1550	485.353	274.2
row1551	114.964	2591.11
row1552	818.179	1029.73
row1553	255.195	2796.03
row1554	269.211	2812.15
row1555	404.283	855.957
row1556	361.31	2160.53
row1557	171.138	1949.26
row1558	255.135	2811.52
row1559	117.074	2808.79
row1560	536.298	1914.45
row1561	321.279	2833.21
row1562	254	1369.76
row1563	219.095	1378.63
row1564	83.0145	2745.72
row1565	492.345	1745.96
row1566	423.289	2176.12
row1567	127.095	230.137
row1568	521.985	894.788
row1569	81.0573	2339.67
row1570	317.084	186.093
row1571	482.369	1687.39
row1572	272.201	2839.72
row1573	503.813	896.723
row1574	453.344	2673.22
row1575	87.0633	247.653
row1576	702.497	973.338
row1577	169.076	2765.55
row1578	655.549	2410.13
row1579	537.676	916.16
row1580	542.424	1818.45
row1581	463.267	1234.16
row1582	349.199	1213.47
row1583	338.342	2137.29
row1584	516.416	2283.76
row1585	976.215	1012.6
row1586	143.07	2902.53
row1587	578.277	1619.45
row1588	101.043	2248.43
row1589	149.044	199.929
row1590	384.207	1841.93
row1591	749.502	2239.82
row1592	294.939	2461.68
row1593	312.268	2342.4
row1594	747.367	1816.84
row1595	725.035	1077.99
row1596	733.517	2326.48
row1597	130.106	1304.97
row1598	779.468	1064.21
row1599	475.061	1820.64
row1600	291.252	1865.22
row1601	477.31	624.82
row1602	236.149	2405.18
row1603	502.814	2672.28
row1604	129.127	2006.59
row1605	147.044	2876.08
row1606	509.312	814.032
row1607	323.162	1595.88
row1608	149.1	712.687
row1609	310.228	1947.88
row1610	421.235	1971.54
row1611	216.923	2564.37
row1612	127.967	2589.53
row1613	949.722	1982.2
row1614	141.138	2536.24
row1615	292.227	1640.92
row1616	701.914	941.786
row1617	192.065	317.119
row1618	589.482	2252.83
row1619	156.175	2357.62
row1620	190.124	2459.49
row1621	306.264	1549.86
row1622	276.897	2594.09
row1623	126.955	2492.08
row1624	244.155	776.214
row1625	539.912	2168.47
row1626	198.978	2504.91
row1627	250.225	1264.56
row1628	260.222	1133.32
row1629	149.096	2886.48
row1630	153.077	2778.47
row1631	767.701	1056.41
row1632	335.257	1895.88
row1633	270.279	2140.83
row1634	186.981	2589.1
row1635	899.51	1019.52
row1636	149.931	2358.53
row1637	523.305	1971.73
row1638	213.68	1613.18
row1639	535.472	2261.88
row1640	704.509	1200.16
row1641	780.379	1050.48
row1642	82.9449	2580.74
row1643	691.503	1314.56
row1644	477.263	2032.16
row1645	142.991	2590.1
row1646	260.194	2879.88
row1647	247.943	2653.73
row1648	243.684	2549.78
row1649	335.185	1007.43
row1650	441.243	1575.74
row1651	284.178	266.558
row1652	201.148	2855.1
row1653	103.131	2566.54
row1654	602.944	2337.21
row1655	826.529	1081.15
row1656	435.238	1568.1
row1657	173.132	2242.05
row1658	217.105	2316.37
row1659	291.272	1263.02
row1660	359.911	2593.72
row1661	184.985	2591.61
row1662	470.315	1700.92
row1663	245.175	2829.82
row1664	184.019	2818.76
row1665	200.07	2811.77
row1666	345.319	1875.3
row1667	337.141	1157.54
row1668	209.117	2847.49
row1669	115.054	2833.09
row1670	157.145	2526.22
row1671	464.144	2715.79
row1672	558.182	1266.65
row1673	390.358	1565.03
row1674	477.31	2724.57
row1675	142.159	2406.12
row1676	311.127	2180.57
row1677	124.059	2803.23
row1678	333.241	1927.62
row1679	543.332	1506.36
row1680	810.53	1053.24
row1681	100.51	2319.72
row1682	351.251	1778.82
row1683	400.378	1826.63
row1684	350.265	1827.31
row1685	294.254	1826.62
row1686	114.967	2590.36
row1687	334.23	1005.66
row1688	520.332	411.604
row1689	262.238	990.379
row1690	358.368	1800.26
row1691	199.108	2847.76
row1692	158.096	2334.14
row1693	473.064	1825.84
row1694	328.248	1156.95
row1695	227.161	2294.93
row1696	87.0552	2282.1
row1697	135.08	1252.86
row1698	91.0752	2309.51
row1699	338.064	183.963
row1700	89.0708	2405.24
row1701	316.083	188.35
row1702	360.347	1495.26
row1703	611.492	2375.83
row1704	552.401	1952.69
row1705	596.712	932.586
row1706	533.842	2651.6
row1707	886.509	1047.54
row1708	217.159	2839.02
row1709	277.079	1254.77
row1710	336.253	2069.23
row1711	288.175	2100.36
row1712	507.365	1987.79
row1713	449.277	881.727
row1714	283.226	1920.82
row1715	377.326	2039.62
row1716	376.251	1978.69
row1717	376.35	2400.71
row1718	548.928	2161.01
row1719	97.0759	285.258
row1720	662.439	1864.66
row1721	156.983	2570.83
row1722	323.368	1716.4
row1723	321.227	1337.92
row1724	422.187	949.589
row1725	366.299	2042.16
row1726	128.963	2583.29
row1727	523.001	913.543
row1728	315.121	1528.7
row1729	533.34	1710.23
row1730	95.049	2892.92
row1731	373.199	1803.08
row1732	344.266	2277.66
row1733	416.109	1841.38
row1734	233.165	1351.78
row1735	227.955	2474
row1736	195.088	346.653
row1737	143.959	2605.72
row1738	448.277	2050.74
row1739	495.409	2206.28
row1740	491.43	2161.5
row1741	160.096	330.254
row1742	318.246	1889.81
row1743	464.314	1644.23
row1744	651.133	185.474
row1745	105.954	2285
row1746	90.9764	178.464
row1747	360.847	2606.15
row1748	419.277	1908.09
row1749	100.931	2592.54
row1750	198.862	1769.51
row1751	89.9397	2593.32
row1752	277.199	1240.91
row1753	291.12	1111.93
row1754	421.352	2072.84
row1755	116.972	2610.38
row1756	349.017	285.712
row1757	194.145	1624.35
row1758	482.403	887.151
row1759	362.33	1260.59
row1760	99.5121	2315.67
row1761	235.152	2791.54
row1762	180.031	2803.97
row1763	94.065	350.892
row1764	282.243	1714.07
row1765	252.204	1642.07
row1766	482.405	2109.06
row1767	152.079	1808.78
row1768	644.409	917.727
row1769	224.201	2809.09
row1770	156.065	2873.26
row1771	811.545	1227.5
row1772	114.935	2592.77
row1773	236.939	2624.38
row1774	425.272	924.997
row1775	310.159	2266.95
row1776	103.955	2234.07
row1777	592.432	2025.44
row1778	290.269	1264.26
row1779	443.765	851.654
row1780	581.702	925.987
row1781	454.298	1460.93
row1782	331.34	1597.09
row1783	176.082	2792.7
row1784	102.128	2559.18
row1785	133.105	2831.47
row1786	287.314	1514.08
row1787	552.686	929.479
row1788	415.765	804.966
row1789	352.984	1421.52
row1790	230.248	1270.54
row1791	584.263	2353.71
row1792	108.081	2389.44
row1793	335.125	1260.16
row1794	177.98	2593.67
row1795	133.101	2901.23
row1796	519.826	957.845
row1797	492.377	2325.66
row1798	183.962	268.675
row1799	349.272	1996.73
row1800	303.309	1407
row1801	266.873	2585
row1802	448.942	896.763
row1803	308.222	1364.4
row1804	569.432	2374.91
row1805	377.268	1734.43
row1806	85.963	552.208
row1807	354.149	1185.08
row1808	289.889	2589.28
row1809	177.102	2803.3
row1810	441.785	1024.45
row1811	187.001	2867.22
row1812	116.095	2867.32
row1813	175.108	2852.85
row1814	204.123	196.272
row1815	350.183	1190.53
row1816	314.26	2323.08
row1817	337.062	208.006
row1818	335.28	1538.9
row1819	170.154	2806.12
row1820	247.108	540.304
row1821	387.273	1794.28
row1822	388.378	1788.63
row1823	566.463	2405.72
row1824	117.066	2480.14
row1825	474.327	839.517
row1826	566.888	2562.78
row1827	363.272	2218.47
row1828	555.855	2659.82
row1829	84.0113	2741.55
row1830	230.183	2782.44
row1831	107.07	2141.05
row1832	114.103	2484.3
row1833	280.206	2412.52
row1834	207.186	1328.83
row1835	88.9319	2596.75
row1836	163.133	2842.56
row1837	216.161	2099.04
row1838	162.008	2636.79
row1839	404.234	1865.78
row1840	219.077	2800.71
row1841	275.127	1365.32
row1842	215.105	2823.72
row1843	254.139	605.711
row1844	783.103	1037.35
row1845	730.473	1049.64
row1846	346.331	1473.11
row1847	696.472	2362.64
row1848	415.3	1365.69
row1849	428.287	2143.61
row1850	190.979	2633.36
row1851	145.993	2680.79
row1852	200.172	2921.98
row1853	218.168	1715.17
row1854	145.954	2598.04
row1855	165.055	1439.46
row1856	114.055	2888.11
row1857	161.012	2772.9
row1858	506.36	2021.06
row1859	444.267	932.396
row1860	487.63	849.046
row1861	304.208	658.353
row1862	199.101	308.853
row1863	567.026	919.696
row1864	264.873	2585.97
row1865	222.185	1845.14
row1866	337.105	1588.35
row1867	353.268	1898.4
row1868	211.096	804.793
row1869	637.468	2011.91
row1870	177.935	2643.34
row1871	826.995	1089.15
row1872	212.237	1330.56
row1873	636.492	2282.18
row1874	265.903	500.348
row1875	149.1	2861.97
row1876	134.117	2761.46
row1877	344.014	204.747
row1878	188.176	174.037
row1879	180.99	2590.98
row1880	143.993	2661.64
row1881	548.364	677.078
row1882	109.959	2648.41
row1883	383.363	2324.87
row1884	526.377	1912.83
row1885	710.446	1023.56
row1886	676.508	1721.69
row1887	388.388	1774.33
row1888	84.0681	2427.4
row1889	252.167	1272.75
row1890	722.506	2054.17
row1891	266.157	1250.54
row1892	250.144	2746.05
row1893	220.105	2898.41
row1894	187.18	2821.1
row1895	252.003	1389.27
row1896	222.193	1128.77
row1897	912.628	1106.99
row1898	176.953	2294.73
row1899	85.0841	2770.2
row1900	125.032	591.349
row1901	285.279	2232.58
row1902	227.128	2843.91
row1903	373.253	1786.34
row1904	591.387	1996.01
row1905	296.186	1807.06
row1906	546.452	2361.41
row1907	105.033	1481.19
row1908	120.024	449.507
row1909	605.141	2104.2
row1910	82.5371	1368.35
row1911	142.956	2593.93
row1912	160.972	2603.29
row1913	111.063	421.939
row1914	321.167	1541.04
row1915	448.305	1293.04
row1916	275.212	1769.39
row1917	298.877	2605.01
row1918	395.292	2192.78
row1919	126.074	2801.69
row1920	234.114	1170.56
row1921	337.285	1866.84
row1922	228.149	1242.47
row1923	102.068	2283.64
row1924	283.263	2138.06
row1925	171.076	2840.37
row1926	178.035	2798.71
row1927	668.482	2330.75
row1928	117.07	1413.52
row1929	252.896	2606.47
row1930	399.305	2006.04
row1931	293.137	1039.76
row1932	179.126	1550.77
row1933	521.336	459.993
row1934	320.134	1377.93
row1935	122.071	2344.34
row1936	540.332	1797.69
row1937	115.979	2582.05
row1938	216.138	2862.49
row1939	283.238	1130.36
row1940	506.894	1968.95
row1941	543.395	2134.54
row1942	165.962	2593.12
row1943	528.498	1858.63
row1944	270.315	1723.78
row1945	341.397	2505.02
row1946	479.319	1377.6
row1947	230.138	246.689
row1948	820.885	1039.63
row1949	327.142	1257.92
row1950	339.233	2116.91
row1951	513.387	2361.45
row1952	111.968	2593.64
row1953	779.646	1041.93
row1954	184.961	236.394
row1955	362.926	2510.59
row1956	856.523	1076.35
row1957	563.374	2303.12
row1958	292.275	1286.96
row1959	1105.93	983.834
row1960	186.091	470.882
row1961	182.985	2584.92
row1962	275.201	2855.11
row1963	139.081	2331.7
row1964	780.045	1036.94
row1965	413.194	1696.84
row1966	128.082	2283.94
row1967	213.089	2807.1
row1968	733.413	1056.77
row1969	204.113	300.239
row1970	289.162	1651.03
row1971	383.222	2070.4
row1972	282.251	1874.17
row1973	382.241	1048.4
row1974	318.3	1264.03
row1975	203.081	374.831
row1976	573.378	1860.99
row1977	571.364	881.514
row1978	290.136	1259.37
row1979	465.304	1005.85
row1980	287.889	2589.32
row1981	441.188	1161.23
row1982	205.17	2513.58
row1983	362.166	968.389
row1984	238.123	2812.86
row1985	113.079	2804.49
row1986	362.759	2643.46
row1987	334.238	1768.54
row1988	483.409	2072.79
row1989	139.123	2536.57
row1990	210.091	2851.69
row1991	862.673	2013.73
row1992	173.173	2771.35
row1993	140.126	2539.44
row1994	175.096	517.199
row1995	123.092	2220.16
row1996	102.102	2457.16
row1997	839.756	1054.61
row1998	253.162	1508.13
[truncated: 7,895 more rows]
